# Supplementary material for: Effects of packetization on communication dynamics in brain networks
Source: Netw Neurosci. 2024 Jul 1;8(2):418–36. doi: 10.1162/netn_a_00360 (PMC11142457; doi:10.1162/netn_a_00360)
Supplement: Supplementary file 2 [file netn-8-2-418-s002.xlsx]

## Sheet: Fig 2B
Statistical details of Figure 2B
Comparison of the completion time (RW, iRW, and SP) between message switching and packet switching (Mann-Whitney U test, two-sided)
	Strategy		RW	iRW_a	iRW_d	iRW_a+d	SP
	FDR-corrected p		1.28e-33	1.2e-20	5.95e-05	4.53e-07	0.836
	median (message)		37195	22059.5	11718.2	11449.1	9938.26
	median (packet)		326044	19405.3	11079.4	10777.1	9904.84
	IQR (message)		5153.4	2028.22	1776.87	1678.79	1252.67
	IQR (packet)		60171.5	1774.33	1204.42	1471.49	1150.76
	n (message)		100	100	100	100	100
	n (packet)		100	100	100	100	100
	U		10000	1147	3335	2895	4915
	z-value		12.216	-9.413	-4.067	-5.142	-0.206
	Cliff's delta		1	-0.771	-0.333	-0.421	-0.017
	95% CI of delta (lower)		0.961	-0.848	-0.471	-0.55	-0.174
	95% CI of delta (upper)		1	-0.656	-0.176	-0.268	0.141

## Sheet: Fig 3B
Statistical details of Figure 3B
Comparison of the completion time (bRW) between message switching and packet switching (Mann-Whitney U test, two-sided).
	Control parameter of bRW		0.01	0.02	0.03	0.04	0.05	0.06	0.07	0.08	0.09	0.1	0.2	0.3	0.4	0.5	0.6	0.7	0.8	0.9	1	2	3	4	5	6	7	8	9	10
	FDR-corrected p		5.52e-34	5.52e-34	5.52e-34	5.52e-34	5.52e-34	5.52e-34	5.52e-34	5.52e-34	5.52e-34	5.52e-34	5.52e-34	5.52e-34	5.52e-34	2.53e-25	0.000138	1.53e-05	1.52e-13	9.43e-10	1.67e-09	0.516	0.519	0.571	0.516	0.346	0.565	0.565	0.778	0.54
	median (message)		35998	34026.8	34547.4	33812.1	33147.6	32335.9	31564.7	31461.5	30437.5	30323.8	24746.2	21003.3	18468.6	16497.6	14664	13428.6	12832.8	12035.2	11280.7	10081	10018.4	10004.3	9903.56	10071.1	10052.4	9827.32	9715.44	10076.4
	median (packet)		292808	281284	271773	256537	241648	229827	218125	214774	194606	182590	103446	60910.8	35203.3	21024.3	15493.6	12855.7	11578.7	10950.8	10429.9	9916.58	9839.48	9964.53	9973.29	9868.77	9918.41	10086.6	9947.21	10161.2
	IQR (message)		4642.4	4392.82	3829.53	3957.94	3893.13	3509.6	3555.46	3850.14	3285.09	3769.57	2482.51	2564.04	2074.44	1535.15	1328.19	1288.92	1433.97	1176.04	1386.56	1380.4	1509.51	1217.67	1330.61	1272.58	1473.06	1448.32	1483.16	1217.62
	IQR (packet)		39115.6	45775.2	39171	40520.1	42940.1	29526.4	32647.4	31581.6	31362.6	29406.1	19319.4	9420.38	7135.41	4486.22	2311.25	1491.84	1353.4	1250.33	1185.48	1589.19	1493.97	1523.27	1272.52	1266.12	1375.96	1290.56	1368.19	1499.51
	n (message)		100	100	100	100	100	100	100	100	100	100	100	100	100	100	100	100	100	100	100	100	100	100	100	100	100	100	100	100
	n (packet)		100	100	100	100	100	100	100	100	100	100	100	100	100	100	100	100	100	100	100	100	100	100	100	100	100	100	100	100
	U		10000	10000	10000	10000	10000	10000	10000	10000	10000	10000	10000	10000	10000	9283	6599	3190	1943	2459	2500	4654	4674	4755	5341	4526	4739	5262	5116	5301
	z-value		12.216	12.216	12.216	12.216	12.216	12.216	12.216	12.216	12.216	12.216	12.216	12.216	12.216	10.464	3.906	-4.421	-7.468	-6.207	-6.107	-0.844	-0.795	-0.597	0.832	-1.157	-0.637	0.639	0.282	0.734
	Cliff's delta		1	1	1	1	1	1	1	1	1	1	1	1	1	0.857	0.32	-0.362	-0.611	-0.508	-0.5	-0.069	-0.065	-0.049	0.068	-0.095	-0.052	0.052	0.023	0.06
	95% CI of delta (lower)		0.961	0.961	0.961	0.961	0.961	0.961	0.961	0.961	0.961	0.961	0.961	0.961	0.961	0.76	0.162	-0.497	-0.716	-0.627	-0.62	-0.225	-0.221	-0.205	-0.091	-0.249	-0.208	-0.107	-0.135	-0.099
	95% CI of delta (upper)		1	1	1	1	1	1	1	1	1	1	1	1	1	0.915	0.459	-0.206	-0.474	-0.361	-0.352	0.09	0.094	0.11	0.224	0.065	0.107	0.209	0.18	0.216
Bold font: data are shown in the figure.

## Sheet:  Fig 5C left
Statistical details of Figure 5C
Comparison of the completion time (RW, iRW, and SP) between message switching and packet switching (Mann-Whitney U test, two-sided) in the simulations using fully randomized surrogate networks.
	Strategy		RW	iRW_a	iRW_d	iRW_a+d	SP
	FDR-corrected p		1.19e-09	4.78e-33	4.52e-05	4.52e-05	0.677
	median (message)		22898.1	19444.1	10717.4	10601.5	9815.32
	median (packet)		21478	15401.5	10018.9	10014.5	9821.49
	IQR (message)		1896.74	1449	1152.72	1186.78	1143.39
	IQR (packet)		1571.14	1408.89	1374.53	1080.82	1260.21
	n (message)		100	100	100	100	100
	n (packet)		100	100	100	100	100
	U		2451	44	3289	3309	4829
	z-value		-6.227	-12.108	-4.179	-4.131	-0.417
	Cliff's delta		-0.51	-0.991	-0.342	-0.338	-0.034
	95% CI of delta (lower)		-0.629	-0.999	-0.479	-0.476	-0.191
	95% CI of delta (upper)		-0.362	-0.945	-0.185	-0.181	0.125

## Sheet: Fig 5C right
Statistical details of Figure 5C
Comparison of the completion time (bRW) between message switching and packet switching (Mann-Whitney U test, two-sided) in the simulations using fully randomized surrogate networks.
	Control parameter of bRW		0.01	0.02	0.03	0.04	0.05	0.06	0.07	0.08	0.09	0.1	0.2	0.3	0.4	0.5	0.6	0.7	0.8	0.9	1	2	3	4	5	6	7	8	9	10
	FDR-corrected p		1.33e-10	7.53e-16	2.49e-21	2.32e-21	4.6e-22	1.57e-24	2.05e-27	3.4e-28	1.02e-27	1.89e-25	4.54e-31	3.44e-28	3.98e-23	1.82e-15	2.18e-11	8.3e-06	2.31e-06	7.18e-05	0.00226	0.832	0.925	0.832	0.966	0.418	0.832	0.398	0.832	0.518
	median (message)		22190.5	21775.4	21673.9	21130.9	20442.5	20586.3	20386	20109.1	19689.6	19178.4	17004	15214.5	13709.6	12641.7	11892.3	11454.1	11107.6	10958.3	10598.7	10118	10030.4	9844.49	9942.09	10031	9967.5	9944.38	9861.86	10001.8
	median (packet)		20623.8	20072.7	19654.5	19191.3	18475.5	17981.9	17621	17134.3	16745.5	16617.8	14139.6	12566.9	11609.1	11277.9	10849.3	10604.5	10494.2	10313.2	9936.77	10100.5	9974.47	9802.67	9886.63	9968.48	9967.18	9816.75	9804.35	10175.4
	IQR (message)		1981.54	2043.12	1768.73	1936.86	2114.8	1576.83	1258.74	1843.54	1943.61	1680.16	1731.12	1510.03	1574.9	1020.11	1478.24	1459.99	1209.81	1875.52	1414.11	1186.83	1394.65	982.958	1259.81	1356.14	1335.33	1413.07	1258.8	1384.59
	IQR (packet)		1589.98	1595.19	1242.37	1409.54	1442.65	1763.48	1295.46	1111.83	1136.93	1304.11	1103.44	1223.84	1285.91	1295.32	1379.63	1515.66	1442.45	1462.61	1238.67	1342.79	1574.26	1647.34	1376.84	1372.56	1544.89	1383.62	1266.66	1582.43
	n (message)		100	100	100	100	100	100	100	100	100	100	100	100	100	100	100	100	100	100	100	100	100	100	100	100	100	100	100	100
	n (packet)		100	100	100	100	100	100	100	100	100	100	100	100	100	100	100	100	100	100	100	100	100	100	100	100	100	100	100	100
	U		2332	1658	1079	1072	1000	761	496	397	462	673	140	412	895	1706	2219	3132	3020	3332	3703	4877	5056	5163	4982	4587	4881	4561	4866	5340
	z-value		-6.518	-8.165	-9.579	-9.596	-9.772	-10.356	-11.004	-11.246	-11.087	-10.571	-11.874	-11.209	-10.029	-8.047	-6.794	-4.563	-4.837	-4.074	-3.168	-0.299	0.136	0.397	-0.043	-1.008	-0.29	-1.071	-0.326	0.83
	Cliff's delta		-0.534	-0.668	-0.784	-0.786	-0.8	-0.848	-0.901	-0.921	-0.908	-0.865	-0.972	-0.918	-0.821	-0.659	-0.556	-0.374	-0.396	-0.334	-0.259	-0.025	0.011	0.033	-0.004	-0.083	-0.024	-0.088	-0.027	0.068
	95% CI of delta (lower)		-0.65	-0.764	-0.859	-0.86	-0.871	-0.908	-0.947	-0.96	-0.951	-0.921	-0.991	-0.958	-0.888	-0.756	-0.669	-0.508	-0.528	-0.472	-0.404	-0.182	-0.147	-0.126	-0.161	-0.237	-0.181	-0.242	-0.184	-0.092
	95% CI of delta (upper)		-0.388	-0.538	-0.672	-0.673	-0.691	-0.749	-0.816	-0.842	-0.824	-0.771	-0.914	-0.838	-0.716	-0.527	-0.413	-0.218	-0.241	-0.176	-0.1	0.134	0.169	0.19	0.154	0.077	0.135	0.072	0.132	0.224
Bold font: data are shown in the figure.

## Sheet: Fig 5D left
Statistical details of Figure 5D
Comparison of the completion time (RW, iRW, and SP) between message switching and packet switching (Mann-Whitney U test, two-sided) in the simulations using degree-preserved surrogate networks.
	Strategy		RW	iRW_a	iRW_d	iRW_a+d	SP
	FDR-corrected p		1.28e-33	9.76e-24	0.002	0.00104	0.848
	median (message)		33128.3	21819.4	11248.6	11272.1	9981.31
	median (packet)		245722	17628.6	10886.5	10752.6	9941.26
	IQR (message)		3984.76	1870.37	1444.37	1257.27	1438.27
	IQR (packet)		49985.7	2255.88	1296.66	1445.05	1353.09
	n (message)		100	100	100	100	100
	n (packet)		100	100	100	100	100
	U		10000	852	3708	3599	4921
	z-value		12.216	-10.134	-3.156	-3.422	-0.192
	Cliff's delta		1	-0.83	-0.258	-0.28	-0.016
	95% CI of delta (lower)		0.961	-0.894	-0.403	-0.423	-0.173
	95% CI of delta (upper)		1	-0.726	-0.099	-0.121	0.143

## Sheet: Fig 5D right
Statistical details of Figure 5D
Comparison of the completion time (bRW) between message switching and packet switching (Mann-Whitney U test, two-sided) in the simulations using degree-preserved surrogate networks.
	Control parameter of bRW		0.01	0.02	0.03	0.04	0.05	0.06	0.07	0.08	0.09	0.1	0.2	0.3	0.4	0.5	0.6	0.7	0.8	0.9	1	2	3	4	5	6	7	8	9	10
	FDR-corrected p		5.98e-34	5.98e-34	5.98e-34	5.98e-34	5.98e-34	5.98e-34	5.98e-34	5.98e-34	5.98e-34	5.98e-34	5.98e-34	5.98e-34	5.82e-33	1.11e-16	0.232	2.17e-16	5.97e-11	2.95e-08	6.51e-06	0.704	0.995	0.995	0.995	0.995	0.356	0.542	0.706	0.995
	median (message)		33291.3	31411.3	31126.4	30960	30369.7	29621.9	30026.9	28564.3	28220.4	27836	23832.3	20223.7	17841.5	15846.2	14339.6	13467.7	12375.6	11673.5	11165.5	9805.2	10049.4	9913.51	9975.55	9841.1	10084.8	9857.3	9909.56	9881.54
	median (packet)		240932	227603	215127	203341	191607	182783	174112	158960	153241	142807	81220.8	50695.2	30869.6	19623	14042.2	11936.6	11417.5	10700.8	10359.2	9847.63	10013	9921.44	9939.05	9803.76	9979.41	10062.4	10144.9	9897.17
	IQR (message)		3825.71	3991.56	3723.97	4352.54	3404.36	3740.15	3448.33	3090.94	4001.76	3387.67	2481.6	2268.14	2004.69	1515.09	1385.94	1581.04	1407.38	1139.82	1342.53	1517.8	1485.62	1738.06	1222.25	1469.88	1731.32	1478.95	1164.41	1175.95
	IQR (packet)		56145	38774.6	53175	49632.1	51727.3	50193.3	44705.4	35582.5	43077.8	34664.2	19696.4	11900.6	7038.14	5289.31	2039.72	1433.48	1566.74	1478.58	1124.34	1524.32	1134.15	1550.88	1168.37	1233.64	1638.64	1445.41	1253.02	1601.7
	n (message)		100	100	100	100	100	100	100	100	100	100	100	100	100	100	100	100	100	100	100	100	100	100	100	100	100	100	100	100
	n (packet)		100	100	100	100	100	100	100	100	100	100	100	100	100	100	100	100	100	100	100	100	100	100	100	100	100	100	100	100
	U		10000	10000	10000	10000	10000	10000	10000	10000	10000	10000	10000	10000	9921	8428	4421	1608	2287	2695	3116	4757	4991	5070	5003	4969	5467	5340	5227	5036
	z-value		12.216	12.216	12.216	12.216	12.216	12.216	12.216	12.216	12.216	12.216	12.216	12.216	12.023	8.375	-1.414	-8.287	-6.628	-5.631	-4.602	-0.593	-0.021	0.17	0.006	-0.075	1.14	0.83	0.553	0.087
	Cliff's delta		1	1	1	1	1	1	1	1	1	1	1	1	0.984	0.686	-0.116	-0.678	-0.543	-0.461	-0.377	-0.049	-0.002	0.014	0.001	-0.006	0.093	0.068	0.045	0.007
	95% CI of delta (lower)		0.961	0.961	0.961	0.961	0.961	0.961	0.961	0.961	0.961	0.961	0.961	0.961	0.933	0.557	-0.269	-0.773	-0.657	-0.586	-0.511	-0.205	-0.16	-0.144	-0.157	-0.164	-0.067	-0.092	-0.114	-0.151
	95% CI of delta (upper)		1	1	1	1	1	1	1	1	1	1	1	1	0.996	0.779	0.044	-0.549	-0.398	-0.31	-0.221	0.111	0.156	0.172	0.159	0.152	0.248	0.224	0.202	0.165
Bold font: data are shown in the figure.

## Sheet: Fig 6C left
Statistical details of Figure 6C
Comparison of the completion time (RW, iRW, and SP) between message switching and packet switching (Mann-Whitney U test, two-sided) in the simulations using the binarized mouse brain networks.
	Strategy		RW	iRW_a	iRW_d	iRW_a+d	SP
	FDR-corrected p		9.48e-15	5.38e-33	0.284	0.284	0.875
	median (message)		21472.3	18664.5	9999.14	9991.82	10019.8
	median (packet)		19669.3	14866.3	9945.72	9690.66	10027.3
	IQR (message)		1943.73	1379.32	1434.83	1072.26	1296.48
	IQR (packet)		1393.63	1347.57	1326.84	1443.05	1101.83
	n (message)		100	100	100	100	100
	n (packet)		100	100	100	100	100
	U		1782	48	4505	4444	4935
	z-value		-7.862	-12.098	-1.208	-1.357	-0.158
	Cliff's delta		-0.644	-0.99	-0.099	-0.111	-0.013
	95% CI of delta (lower)		-0.744	-0.998	-0.253	-0.265	-0.171
	95% CI of delta (upper)		-0.51	-0.943	0.061	0.049	0.145

## Sheet: Fig 6C right
Statistical details of Figure 6C
Comparison of the completion time (bRW) between message switching and packet switching (Mann-Whitney U test, two-sided) in the simulations using the binarized mouse brain networks.
	Control parameter of bRW		0.01	0.02	0.03	0.04	0.05	0.06	0.07	0.08	0.09	0.1	0.2	0.3	0.4	0.5	0.6	0.7	0.8	0.9	1	2	3	4	5	6	7	8	9	10
	FDR-corrected p		8.75e-17	3.36e-19	1.58e-21	2.73e-21	2.73e-21	3.82e-24	1.24e-26	4.12e-25	4.91e-27	6.85e-30	7.68e-31	1.72e-28	3.26e-25	3.6e-24	5.95e-22	2.01e-19	2.38e-17	2.42e-11	1.27e-08	0.692	0.395	0.74	0.741	0.82	0.369	0.74	0.911	0.74
	median (message)		21512.4	20845.5	20776.1	20831.5	20559.4	20361	20055	19948.9	19706.6	19646.5	17635.6	16550.1	14911.7	13941	13364	12943.1	12432.1	11878.1	11460.4	10199.6	9961.89	9908.76	9729.93	9876.33	10100.4	9846.21	9841.76	9880.87
	median (packet)		19656.7	19178.4	19021.5	18727.2	18351.9	17759.4	17568.4	17213.6	17074	16884.1	14816.4	13540.3	12632.8	11978.5	11435.1	11260.3	10817.3	10875.1	10454.1	10094.4	9720.27	9971.58	9772.69	10012.5	9791.79	9783.47	9988.34	9752.91
	IQR (message)		1581.65	1621.92	1787.68	2045.94	2010.4	1682.92	1609.05	1865.17	1967.41	1552.87	1696.8	1662.1	1776.03	1463.48	1322.22	1454.73	1307.52	1249.24	1402.23	1384.43	1478.94	1537.06	1127.2	1126.25	1384.33	1399.62	1493.56	1415.57
	IQR (packet)		1207.88	1310.25	1431.23	1408.47	1313.29	1380.85	1130.14	1519.59	1223.05	1425.99	1218.6	1388.14	1263.63	1295.94	1319.07	1469.22	1116.5	1387.67	1490.43	1240.98	1366.09	1318.32	1460.21	1349.32	1244.81	1634.93	1564.86	1334.88
	n (message)		100	100	100	100	100	100	100	100	100	100	100	100	100	100	100	100	100	100	100	100	100	100	100	100	100	100	100	100
	n (packet)		100	100	100	100	100	100	100	100	100	100	100	100	100	100	100	100	100	100	100	100	100	100	100	100	100	100	100	100
	U		1570	1306	1060	1088	1090	806	563	709	520	258	158	387	694	799	1015	1280	1505	2240	2644	4751	4572	4812	4835	5109	4542	5180	5046	4803
	z-value		-8.38	-9.025	-9.626	-9.557	-9.552	-10.246	-10.84	-10.483	-10.945	-11.585	-11.83	-11.27	-10.52	-10.263	-9.736	-9.088	-8.538	-6.743	-5.755	-0.607	-1.045	-0.458	-0.402	0.265	-1.118	0.439	0.111	-0.48
	Cliff's delta		-0.686	-0.739	-0.788	-0.782	-0.782	-0.839	-0.887	-0.858	-0.896	-0.948	-0.968	-0.923	-0.861	-0.84	-0.797	-0.744	-0.699	-0.552	-0.471	-0.05	-0.086	-0.038	-0.033	0.022	-0.092	0.036	0.009	-0.039
	95% CI of delta (lower)		-0.779	-0.822	-0.862	-0.857	-0.857	-0.901	-0.937	-0.916	-0.943	-0.978	-0.989	-0.961	-0.918	-0.902	-0.869	-0.827	-0.79	-0.665	-0.595	-0.206	-0.24	-0.194	-0.19	-0.137	-0.246	-0.123	-0.149	-0.196
	95% CI of delta (upper)		-0.558	-0.618	-0.676	-0.67	-0.669	-0.738	-0.798	-0.762	-0.809	-0.879	-0.908	-0.844	-0.765	-0.739	-0.687	-0.624	-0.572	-0.408	-0.321	0.109	0.074	0.121	0.126	0.179	0.068	0.193	0.167	0.12
Bold font: data are shown in the figure.

## Sheet: Fig 6D left
Statistical details of Figure 6D
Comparison of the completion time (RW, iRW, and SP) between message switching and packet switching (Mann-Whitney U test, two-sided) in the simulations using the weighted mouse brain networks.
	Strategy		RW	iRW_a	iRW_d	iRW_a+d	SP
	FDR-corrected p		1.28e-33	2.69e-33	9.5e-08	1.59e-06	0.715
	median (message)		63752.1	19892.7	11727.8	11152.9	9913.9
	median (packet)		1.10015e+06	15581.2	10752.6	10410.3	9774.12
	IQR (message)		9010.91	1505.74	1683.44	1446.26	1703.24
	IQR (packet)		138321	1484.49	1247.51	1577.45	1446.2
	n (message)		100	100	100	100	100
	n (packet)		100	100	100	100	100
	U		10000	48	2778	3017	4850
	z-value		12.216	-12.098	-5.428	-4.844	-0.365
	Cliff's delta		1	-0.99	-0.444	-0.397	-0.03
	95% CI of delta (lower)		0.961	-0.998	-0.571	-0.528	-0.187
	95% CI of delta (upper)		1	-0.943	-0.292	-0.242	0.129

## Sheet: Fig 6D right
Statistical details of Figure 6D
Comparison of the completion time (bRW) between message switching and packet switching (Mann-Whitney U test, two-sided) in the simulations using the weighted mouse brain networks.
	Control parameter of bRW		0.01	0.02	0.03	0.04	0.05	0.06	0.07	0.08	0.09	0.1	0.2	0.3	0.4	0.5	0.6	0.7	0.8	0.9	1	2	3	4	5	6	7	8	9	10
	FDR-corrected p		6.52e-34	6.52e-34	6.52e-34	6.52e-34	6.52e-34	6.52e-34	6.52e-34	6.52e-34	6.52e-34	6.52e-34	6.52e-34	0.149	0.00321	0.0207	0.424	0.234	0.732	0.646	0.682	0.732	0.895	0.935	0.895	0.935	0.424	0.682	0.732	0.697
	median (message)		57596.5	53016.9	49214.6	44653.6	42466.2	38876.1	35921.1	33204.1	31264.3	29632.7	16388.7	12114.4	10804.1	10496.5	10343.4	10244.1	9988.68	9966.42	10247.4	9867.81	9844.17	9872.4	10033.9	10001	10084.2	10162.7	9989.6	10043.8
	median (packet)		939043	818437	694551	590295	502407	423180	363263	305455	261496	213385	35902.2	12335.5	10346.7	9957.23	10096	10019.2	10055.6	9734.56	10013.7	9919.41	9828.26	10025.3	9972.13	9988.24	9939.06	10056.5	9875.13	9843.57
	IQR (message)		7498.06	7834.44	6265.94	5559.15	4337.09	4239.76	5039.9	4340.29	3635.07	3826.91	2221.52	1438.13	1274.6	1422.12	1399.65	1345.42	1228.04	1182.53	1254.59	1463.11	1526.77	1353.99	1404.25	1226.51	1239.39	1541.3	1134.47	1248.9
	IQR (packet)		119934	119376	94002.9	70819.6	83203.3	53420.1	53310.2	35573.6	35814.6	31472.2	6015.07	1601.43	1549.51	1149.03	1458.96	1358.54	1469.48	1396.91	1420.46	1123.34	1549.12	1067.03	970.418	1311.92	1294.62	1280.06	1395.01	1582.87
	n (message)		100	100	100	100	100	100	100	100	100	100	100	100	100	100	100	100	100	100	100	100	100	100	100	100	100	100	100	100
	n (packet)		100	100	100	100	100	100	100	100	100	100	100	100	100	100	100	100	100	100	100	100	100	100	100	100	100	100	100	100
	U		10000	10000	10000	10000	10000	10000	10000	10000	10000	10000	10000	5730	3690	3940	4525	4372	5210	4666	4715	5199	4898	5046	4912	4966	4536	4707	4777	4738
	z-value		12.216	12.216	12.216	12.216	12.216	12.216	12.216	12.216	12.216	12.216	12.216	1.782	-3.2	-2.589	-1.159	-1.533	0.512	-0.815	-0.695	0.485	-0.248	0.111	-0.214	-0.082	-1.133	-0.715	-0.544	-0.639
	Cliff's delta		1	1	1	1	1	1	1	1	1	1	1	0.146	-0.262	-0.212	-0.095	-0.126	0.042	-0.067	-0.057	0.04	-0.02	0.009	-0.018	-0.007	-0.093	-0.059	-0.045	-0.052
	95% CI of delta (lower)		0.961	0.961	0.961	0.961	0.961	0.961	0.961	0.961	0.961	0.961	0.961	-0.014	-0.406	-0.36	-0.249	-0.278	-0.117	-0.222	-0.213	-0.119	-0.178	-0.149	-0.175	-0.165	-0.247	-0.215	-0.201	-0.209
	95% CI of delta (upper)		1	1	1	1	1	1	1	1	1	1	1	0.298	-0.103	-0.052	0.065	0.035	0.199	0.093	0.102	0.196	0.138	0.167	0.141	0.151	0.067	0.101	0.115	0.107
Bold font: data are shown in the figure.

[truncated: 15 more sheets: Fig S1A, Fig S1B, Fig S2A, Fig S2B, Fig S3A, Fig S3B, Fig S4A, Fig S4B, Fig S5A, Fig S5B, Fig S6A, Fig S6B, Fig S7A, Fig S7B, Fig S12]
