# Supplementary material for: Effects of packetization on communication dynamics in brain networks
Source: Netw Neurosci. 2024 Jul 1;8(2):418–36. doi: 10.1162/netn_a_00360 (PMC11142457; doi:10.1162/netn_a_00360)
Supplement: Supplementary file 3 [file netn-8-2-418-s003.xlsx]

## Sheet: Fig 1A top
Figure 1A
Adjacency matrix of the macaque brain network.
	belt_sm	PFCorb	14	14O	14r	OFap	OFO	ProM#2	Gu	13	13L	13M	13a	32	FD#1	10	10m	10v	10d	10o	12	12o	12m	17502	12r	12l	11	11l	11m	9	L9	M9	D9	46	46v	46d	PS	46f	46vr	46dr	9/46v	9/46d	8	FEF	45	45A	45B	8A	8Ad
belt_sm	0	0	0	0	0	0	0	1	1	0	0	0	0	0	0	0	0	0	0	0	0	0	0	0	0	0	0	0	0	0	0	0	0	0	0	0	0	0	0	0	0	0	0	0	0	0	0	0	0
PFCorb	0	0	0	0	0	0	0	0	0	0	0	0	0	1	0	1	0	0	0	0	0	1	0	0	0	1	1	0	0	0	0	1	0	0	0	0	0	0	0	0	0	0	0	0	0	0	0	0	0
14	0	0	0	0	0	0	0	0	0	0	0	0	0	1	0	1	0	0	0	0	0	0	0	0	0	1	1	0	0	1	0	1	1	1	0	0	0	0	0	0	0	1	0	0	0	0	0	0	0
14O	0	0	0	0	0	0	0	0	0	0	0	0	0	1	0	0	0	0	0	0	0	0	0	0	0	0	0	0	0	0	0	0	0	0	0	0	0	0	0	0	0	0	0	0	0	0	0	0	0
14r	0	0	0	0	0	0	0	0	0	0	1	1	1	1	0	0	1	0	0	1	0	1	0	0	1	0	0	1	1	1	0	0	0	1	0	0	0	0	0	0	0	0	0	0	0	0	0	0	0
OFap	0	0	1	0	0	0	0	0	0	0	0	0	0	1	0	0	0	0	0	0	0	0	0	0	0	0	0	0	0	0	0	0	0	0	0	0	0	0	0	0	0	0	0	0	0	0	0	0	0
OFO	0	0	0	0	0	0	0	0	0	0	0	0	0	0	0	0	0	0	0	0	0	0	0	0	0	0	0	0	0	0	0	0	0	0	0	0	0	0	0	0	0	0	0	0	0	0	0	0	0
ProM#2	1	0	0	0	0	0	0	0	0	0	0	0	0	0	0	0	0	0	0	0	0	0	0	0	0	0	0	0	0	0	0	0	0	0	0	0	0	0	0	0	1	0	0	0	0	0	0	0	0
Gu	1	0	0	0	0	0	0	1	0	1	1	1	0	0	0	1	0	0	0	0	0	1	1	0	0	0	0	0	0	0	0	0	0	0	0	0	0	0	0	0	0	0	0	0	0	0	0	0	0
13	1	0	1	1	0	0	0	1	0	0	0	0	0	1	0	1	0	0	0	0	0	1	0	1	0	1	1	0	0	1	0	1	1	0	0	0	0	0	0	0	1	1	0	0	0	0	0	0	0
13L	0	0	0	0	0	0	0	0	1	0	0	1	1	1	0	0	0	0	0	1	0	1	1	0	1	1	0	1	0	0	0	0	0	0	0	0	0	0	0	0	0	0	0	0	0	0	0	0	0
13M	0	0	0	0	0	0	0	0	0	0	1	0	1	0	0	0	0	0	0	1	0	1	1	0	1	1	1	1	1	0	0	0	0	0	0	0	0	0	0	0	0	0	0	0	0	0	0	0	0
13a	0	0	0	0	1	0	0	0	0	0	1	1	0	1	0	0	1	0	0	1	0	1	1	0	1	1	1	1	1	1	0	0	0	1	0	0	0	0	0	0	0	0	0	0	0	0	0	0	0
32	0	0	1	1	1	0	0	0	0	1	1	1	1	0	0	1	0	1	1	1	0	1	0	1	0	1	1	1	1	1	1	1	1	1	0	1	0	0	0	0	0	1	0	0	0	0	0	0	0
FD#1	0	0	0	0	0	0	0	0	0	0	0	0	0	0	0	0	0	0	0	0	0	0	0	0	0	0	0	0	0	0	0	0	0	0	0	0	0	0	0	0	0	0	0	0	0	0	0	0	0
10	0	0	1	1	0	0	0	0	0	0	0	0	0	1	0	0	0	0	0	0	0	1	0	1	0	1	1	0	0	1	1	1	1	1	0	1	1	0	0	0	0	1	0	0	0	0	0	1	0
10m	0	0	0	0	1	0	0	0	0	0	1	1	1	1	0	0	0	0	0	1	0	1	1	0	1	1	1	1	1	0	0	0	0	0	0	0	0	0	0	0	0	0	0	0	0	0	0	0	0
10v	0	0	0	0	0	0	0	0	0	0	0	0	0	1	0	0	0	0	0	0	0	0	0	0	0	1	1	0	0	0	0	0	0	0	0	0	0	0	0	0	0	0	0	0	0	0	0	1	0
10d	0	0	0	0	0	0	0	0	0	0	0	0	0	1	0	0	0	0	0	0	0	0	0	0	0	0	0	0	0	0	0	0	0	0	0	0	0	0	0	0	0	0	0	0	0	0	0	0	0
10o	0	0	0	0	1	0	0	0	0	0	1	0	1	1	0	0	0	0	0	0	0	1	1	0	0	1	1	1	1	0	0	0	0	0	0	0	0	0	0	0	0	0	0	0	0	0	0	0	0
12	1	0	1	0	0	0	0	1	0	0	0	0	0	1	0	1	0	0	0	0	0	0	0	0	0	0	1	0	0	0	0	1	1	0	1	0	1	0	0	0	0	0	0	0	0	0	0	1	0
12o	0	0	1	1	1	0	0	0	0	1	1	1	1	1	0	1	0	1	0	1	0	0	1	0	1	1	1	1	1	0	0	1	1	0	1	0	0	0	0	0	0	0	0	0	0	0	0	0	0
12m	0	0	0	0	1	0	0	0	0	0	1	1	1	0	0	0	0	0	0	1	0	1	0	0	1	1	1	1	0	0	0	0	0	0	0	0	0	0	0	0	0	0	0	0	0	0	0	0	0
17502	0	0	0	0	0	0	0	0	0	0	0	0	0	0	0	0	0	0	0	0	0	0	0	0	0	0	0	0	0	1	0	0	0	1	0	0	0	0	0	0	1	1	0	0	0	0	0	1	1
12r	0	0	0	0	1	0	0	0	0	0	1	1	1	0	0	0	0	0	0	0	0	1	1	0	0	1	1	1	0	0	0	0	0	0	0	0	0	0	0	0	0	0	0	0	0	0	0	0	0
12l	0	0	1	0	1	0	0	0	0	0	1	1	1	0	0	0	0	0	0	1	0	1	1	0	1	0	0	1	0	0	0	1	1	0	1	0	0	0	0	0	0	0	0	0	0	0	0	0	0
11	0	0	1	0	0	0	0	0	0	0	0	0	0	1	0	1	0	0	0	0	0	0	0	1	0	1	0	0	0	1	0	1	0	1	0	0	1	0	0	0	1	1	0	0	0	0	0	0	0
11l	0	0	0	0	1	0	0	0	0	0	1	1	1	0	0	0	0	0	0	1	0	1	1	0	1	1	0	0	1	0	0	0	0	0	0	0	0	0	0	0	0	0	0	0	0	0	0	0	0
11m	0	0	0	0	1	0	0	0	0	0	1	1	1	1	0	0	0	0	0	1	0	1	0	0	1	1	0	1	0	0	0	0	0	0	0	0	0	0	0	0	0	0	0	0	0	0	0	0	0
9	0	0	1	0	1	0	0	0	0	0	1	0	1	1	0	1	0	0	0	1	0	1	0	1	1	1	1	0	1	0	0	0	0	1	0	1	1	0	0	0	0	1	0	0	0	0	0	1	1
L9	0	0	0	0	0	0	0	0	0	0	0	0	0	1	0	0	0	0	0	0	0	0	0	0	0	0	0	0	0	0	0	0	0	0	0	0	0	0	0	0	0	0	0	0	0	0	0	0	0
M9	0	0	1	0	0	0	0	0	0	0	0	0	0	1	0	0	0	0	0	0	0	0	0	0	0	0	0	0	0	0	0	0	1	0	0	0	0	0	0	0	0	0	0	0	1	0	0	0	0
D9	0	0	1	0	0	0	0	0	0	0	0	0	0	1	0	0	0	0	0	0	0	0	0	0	0	0	0	0	0	0	0	1	0	0	0	0	0	0	0	0	0	0	0	0	0	0	0	0	0
46	0	0	1	0	1	0	0	1	0	1	1	0	1	1	0	1	0	1	1	1	0	1	1	1	1	1	1	1	1	1	1	1	1	0	0	0	0	0	0	0	0	0	0	1	1	0	0	1	1
46v	0	0	1	0	0	0	0	1	0	1	0	0	0	1	0	1	0	0	0	0	0	1	0	0	0	1	1	0	0	0	1	1	1	0	0	1	1	0	0	0	0	0	0	0	1	0	0	1	0
46d	0	0	1	0	0	0	0	0	0	0	0	0	0	1	0	1	0	0	0	0	0	0	0	0	0	1	1	0	0	0	0	1	1	0	1	0	1	0	0	0	0	0	0	0	0	0	0	1	0
PS	0	0	0	0	0	0	0	0	0	0	0	0	0	0	0	1	0	0	0	0	1	0	0	0	0	0	1	0	0	1	0	0	0	0	1	1	0	1	1	1	0	0	0	0	1	0	0	1	0
46f	0	0	0	0	0	0	0	0	0	0	0	0	0	0	0	0	0	0	0	0	0	0	0	0	0	0	0	0	0	0	0	0	0	0	0	0	1	0	0	0	0	0	0	0	0	0	0	0	0
46vr	0	0	0	0	0	0	0	0	0	0	0	0	0	0	0	0	0	0	0	0	0	0	1	0	0	0	0	0	0	0	0	0	0	0	0	0	1	0	0	0	0	0	0	0	0	0	0	0	0
46dr	0	0	0	0	0	0	0	0	0	0	0	0	0	0	0	0	0	0	0	0	0	0	0	0	0	0	0	0	0	0	0	0	0	0	0	0	1	0	0	0	0	0	0	0	0	0	0	0	0
9/46v	0	0	0	0	0	0	0	0	0	0	0	0	0	0	0	0	0	0	0	0	0	0	0	1	0	0	0	0	0	0	0	0	0	0	0	0	0	0	0	0	0	0	0	0	0	0	0	0	1
9/46d	0	0	0	0	0	0	0	0	0	0	0	0	0	0	0	0	0	0	0	0	0	0	0	0	0	0	0	0	0	1	0	0	0	0	0	0	0	0	0	0	0	0	0	0	0	0	0	0	1
8	0	0	1	0	0	0	0	0	0	0	0	0	0	0	0	1	0	0	0	0	0	1	1	0	1	1	0	0	0	0	0	1	1	0	0	0	0	0	0	0	0	0	0	0	0	0	0	0	0
FEF	0	0	0	0	0	0	0	0	0	0	0	0	0	0	0	0	0	0	0	0	0	0	0	0	0	0	0	0	0	0	0	0	0	1	0	0	0	0	0	0	0	0	0	0	0	0	0	0	0
45	0	0	0	0	1	0	0	0	0	0	1	0	1	0	0	0	0	0	0	1	0	1	1	0	1	1	1	1	0	0	0	1	0	1	1	0	1	0	0	0	0	0	0	0	0	0	0	1	0
45A	0	0	0	0	0	0	0	0	0	0	0	0	0	0	0	0	0	0	0	0	0	0	0	1	0	0	0	0	0	0	0	0	0	0	0	0	0	0	0	0	0	1	0	0	0	0	0	0	1
45B	0	0	0	0	0	0	0	0	0	0	0	0	0	0	0	0	0	0	0	0	0	0	0	1	0	0	0	0	0	0	0	0	0	1	0	0	0	0	0	0	1	0	0	0	0	0	0	1	0
8A	0	0	0	0	0	0	0	0	0	0	0	0	0	0	0	0	0	0	0	0	0	0	0	0	0	0	0	0	0	0	0	0	0	1	0	1	1	0	0	0	0	0	0	0	0	0	0	0	0
8Ad	0	0	0	0	0	0	0	0	0	0	0	0	0	0	0	0	0	0	0	0	0	0	0	0	0	0	0	0	0	1	0	0	0	1	0	0	0	0	0	0	0	1	0	0	0	0	0	0	0
8Ac	0	0	0	0	0	0	0	0	0	0	0	0	0	0	0	0	0	0	0	0	0	0	0	0	0	0	0	0	0	0	0	0	0	0	0	0	0	0	0	0	0	0	0	0	0	0	0	0	0
8B	0	0	0	0	0	0	0	0	0	0	0	0	0	1	0	1	0	0	0	0	0	0	0	0	0	1	1	0	0	1	1	1	1	1	1	1	1	0	0	0	0	1	0	0	1	0	0	1	1
6#1	1	0	0	0	0	0	0	1	0	0	0	0	0	0	0	0	0	0	0	0	0	0	0	1	0	0	0	0	0	0	0	0	0	0	0	0	0	0	0	0	1	0	0	0	0	0	0	0	0
6V	0	0	0	0	0	0	0	1	0	0	0	0	0	0	0	0	0	0	0	0	1	0	0	0	0	0	0	0	0	0	0	1	0	1	1	0	0	0	0	0	0	0	0	0	1	0	0	0	0
F5	0	0	0	0	0	0	0	1	1	0	0	0	0	0	0	0	0	0	0	0	0	0	0	1	0	0	0	0	0	0	0	0	0	0	1	0	0	0	0	0	0	0	0	0	0	1	0	1	0
PrCO	0	0	0	0	0	0	0	0	0	1	1	1	0	0	0	0	0	0	0	1	0	1	1	0	1	0	0	1	0	0	0	0	0	0	0	0	0	0	0	0	0	0	0	0	0	0	0	0	0
6Vb	0	0	0	0	0	0	0	0	0	1	1	0	1	0	0	0	0	0	0	0	0	1	1	0	1	1	0	1	0	0	0	0	0	0	1	0	1	0	0	0	0	0	0	0	0	0	0	0	0
6Va	0	0	0	0	0	0	0	0	0	0	1	0	1	0	0	0	0	0	0	1	0	1	1	0	1	1	0	1	0	0	0	0	0	0	1	0	1	0	0	0	0	0	0	0	0	0	0	0	0
F4	0	0	0	0	0	0	0	0	0	0	0	0	0	0	0	0	0	0	0	0	0	0	0	0	0	0	0	0	0	0	0	0	0	0	1	0	0	0	0	0	0	0	0	0	0	0	0	0	0
44	0	0	0	0	0	0	0	1	0	0	0	0	0	0	0	0	0	0	0	0	0	0	0	1	0	0	0	0	0	0	0	0	0	0	0	0	0	0	0	0	1	0	0	0	0	0	0	0	0
6b-beta	0	0	0	0	0	0	0	0	0	0	0	0	0	0	0	0	0	0	0	0	0	0	0	0	0	0	0	0	0	0	0	0	0	0	0	0	0	0	0	0	0	0	0	0	0	0	0	0	0
6D	0	0	0	0	0	0	0	0	0	0	1	0	1	0	1	0	0	0	0	0	0	1	1	0	1	1	0	0	0	0	0	1	1	0	1	1	0	0	0	0	0	0	0	0	1	0	0	1	0
F7	0	0	0	0	0	0	0	0	0	0	0	0	0	0	0	0	0	0	0	0	1	1	0	0	1	1	0	0	0	1	0	0	0	1	1	0	1	0	0	0	0	1	1	0	0	0	0	1	1
F2	0	0	0	0	0	0	0	0	0	0	0	0	0	0	0	0	0	0	0	0	0	0	0	0	0	0	0	0	0	0	0	0	0	0	0	0	0	0	0	0	0	0	0	0	0	0	0	0	0
6M	0	0	0	0	0	0	0	1	0	0	0	0	0	0	1	0	0	0	0	0	1	1	0	0	0	0	0	0	0	1	0	1	0	1	0	0	0	0	0	0	0	0	0	0	0	0	0	1	0
F3	0	0	0	0	0	0	0	0	0	0	0	0	0	0	0	0	0	0	0	0	0	0	0	0	0	0	0	0	0	0	0	0	0	0	0	0	0	0	0	0	0	0	0	0	0	0	0	0	0
SMAr	0	0	0	0	0	0	0	0	0	0	0	0	0	0	0	0	0	0	0	0	0	0	0	0	0	0	0	0	0	0	0	0	0	0	1	1	1	0	1	1	0	0	0	0	0	0	0	1	0
SMAc	0	0	0	0	0	0	0	0	0	0	0	0	0	0	0	0	0	0	0	0	0	0	0	0	0	0	0	0	0	0	0	0	0	0	0	0	0	0	0	0	0	0	0	0	0	0	0	0	0
M2-HL	0	0	0	0	0	0	0	0	0	0	0	0	0	0	0	0	0	0	0	0	0	0	0	0	0	0	0	0	0	0	0	0	0	0	0	0	0	0	0	0	0	0	0	0	0	0	0	0	0
M2-FL	0	0	0	0	0	0	0	0	0	0	0	0	0	0	0	0	0	0	0	0	0	0	0	0	0	0	0	0	0	0	0	0	0	0	0	0	0	0	0	0	0	0	0	0	0	0	0	0	0
F6	0	0	0	0	0	0	0	0	0	0	0	0	0	0	1	0	0	0	0	0	0	0	0	0	0	0	0	0	0	0	0	0	0	1	0	0	0	0	0	0	0	0	0	0	0	0	0	0	0
M1	1	0	0	0	0	0	0	0	0	0	0	0	0	0	0	0	0	0	0	0	0	0	0	0	0	0	0	0	0	0	0	0	0	0	0	0	0	0	0	0	0	0	0	0	0	0	0	0	0
M1-FL	0	0	0	0	0	0	0	0	0	0	0	0	0	0	0	0	0	0	0	0	0	0	0	0	0	0	0	0	0	0	0	0	0	0	0	0	0	0	0	0	0	0	0	0	0	0	0	0	0
MI-of	0	0	0	0	0	0	0	0	0	0	0	0	0	0	0	0	0	0	0	0	0	0	0	0	0	0	0	0	0	0	0	0	0	0	0	0	0	0	0	0	0	0	0	0	0	0	0	0	0
4b	0	0	0	0	0	0	0	0	0	0	0	0	0	0	0	0	0	0	0	0	0	0	0	0	0	0	0	0	0	0	0	0	0	0	0	0	0	0	0	0	0	0	0	0	0	0	0	0	0
4a	0	0	0	0	0	0	0	0	0	0	0	0	0	0	0	0	0	0	0	0	0	0	0	0	0	0	0	0	0	0	0	0	0	0	0	0	0	0	0	0	0	0	0	0	0	0	0	0	0
M1-HL	0	0	0	0	0	0	0	0	0	0	0	0	0	0	0	0	0	0	0	0	0	0	0	0	0	0	0	0	0	0	0	0	0	0	0	0	0	0	0	0	0	0	0	0	0	0	0	0	0
S1	0	0	0	0	0	0	0	0	0	1	1	0	0	0	0	0	0	0	0	0	0	1	1	0	1	1	1	0	0	0	0	0	0	1	1	0	0	0	0	0	0	0	0	0	0	0	0	0	0
PC#1	0	0	0	0	0	0	0	0	0	0	0	0	0	0	0	0	0	0	0	0	0	0	0	0	0	0	0	0	0	0	0	0	0	0	0	0	0	0	0	0	0	0	0	0	0	0	0	0	0
1#1	1	0	0	0	0	0	0	1	0	0	0	0	0	0	0	0	0	0	0	0	0	0	0	0	0	0	0	0	0	0	0	0	0	1	0	0	0	0	0	0	0	0	0	0	0	0	0	1	0
2#1	1	0	0	0	0	0	0	1	0	0	0	0	0	0	0	0	0	0	0	0	0	0	0	0	0	0	0	0	0	0	0	0	0	1	0	0	0	0	0	0	0	0	0	0	0	0	0	0	0
3#1	1	0	0	0	0	0	0	1	0	0	0	0	0	0	0	0	0	0	0	0	0	0	0	0	0	0	0	0	0	0	0	0	0	0	0	0	0	0	0	0	0	0	0	0	0	0	0	0	0
3b	0	0	0	0	0	0	0	0	0	0	1	0	0	0	0	0	0	0	0	0	0	0	1	0	0	0	0	0	0	0	0	0	0	0	0	0	0	0	0	0	0	0	0	0	0	0	0	0	0
3a	0	0	0	0	0	0	0	0	0	0	0	0	0	0	0	1	0	0	0	0	0	0	0	0	0	0	0	0	0	0	0	0	0	0	0	0	0	0	0	0	0	0	0	0	0	0	0	1	0
S2	1	1	0	0	0	0	0	1	0	0	0	0	0	0	0	0	0	0	0	0	0	1	1	0	0	1	1	0	0	0	0	0	0	1	1	0	0	0	0	0	0	0	0	0	0	0	0	0	0
SII-f	0	0	0	0	0	0	0	0	0	0	0	0	0	0	0	0	0	0	0	0	0	0	0	0	0	0	0	0	0	0	0	0	0	0	0	0	0	0	0	0	0	0	0	0	0	0	0	0	0
belt_s	0	0	0	0	0	0	0	1	1	0	0	0	0	0	0	0	0	0	0	0	0	0	0	0	0	0	0	0	0	0	0	0	0	0	0	0	0	0	0	0	0	0	0	0	0	0	0	0	0
PR#4	0	0	0	0	0	0	0	0	0	0	0	0	0	0	0	0	0	0	0	0	0	0	0	0	0	0	0	0	0	0	0	0	0	0	0	0	0	0	0	0	0	0	0	1	0	0	0	0	0
7#1	0	0	0	0	0	0	0	0	0	0	0	0	0	0	0	1	0	0	0	0	0	0	0	0	0	0	0	0	0	1	0	0	0	0	0	0	0	0	0	0	0	0	1	0	0	0	0	0	0
PFop	0	0	0	0	0	0	0	0	0	0	0	0	0	0	0	0	0	0	0	0	0	0	0	0	0	0	0	0	0	0	0	0	0	0	0	0	0	0	0	0	0	0	0	0	0	0	0	0	0
PP	0	0	0	0	0	0	0	0	0	0	0	0	0	0	0	0	0	0	0	0	0	0	0	0	0	0	0	0	0	0	0	0	0	0	0	0	0	0	0	0	0	0	0	0	0	0	0	0	0
PGop	0	0	0	0	0	0	0	0	0	0	0	0	0	0	0	0	0	0	0	0	0	0	0	0	0	0	0	0	0	0	0	0	0	0	0	0	0	0	0	0	0	0	0	0	0	0	0	0	1
IPL	0	0	0	0	0	0	0	0	0	0	0	0	0	0	0	0	0	0	0	0	0	0	0	0	0	0	0	0	0	1	0	0	0	1	0	0	0	0	0	0	0	0	1	0	0	0	0	0	0
7a	0	0	0	0	0	0	0	0	0	0	0	0	0	0	0	0	0	0	0	0	0	0	1	0	0	0	0	0	0	0	0	0	0	1	0	0	0	0	0	0	0	0	0	1	0	1	0	0	0
PG#1	0	0	0	0	0	0	0	0	0	0	0	0	0	1	0	0	0	0	0	0	0	1	0	0	0	1	1	0	0	0	0	0	0	1	1	0	1	0	0	0	0	1	0	0	0	0	0	1	0
Opt	0	0	0	0	0	0	0	0	0	0	0	0	0	0	0	0	0	0	0	0	0	0	0	0	0	0	0	0	0	0	0	0	0	1	0	0	0	0	0	0	0	0	0	0	0	0	0	1	1
7b	1	0	0	0	0	0	0	1	0	0	0	0	0	0	0	0	0	0	0	0	1	1	1	0	0	0	1	0	0	0	0	0	0	1	0	0	0	0	0	0	0	0	0	0	1	0	0	0	0
PFG#1	0	0	0	0	0	0	0	0	0	0	0	0	0	0	0	0	0	0	0	0	0	0	0	0	0	0	0	0	0	0	0	0	0	0	0	0	0	0	0	0	1	0	0	0	0	0	0	0	0
PF#1	0	0	0	0	0	0	0	0	1	0	0	0	0	0	0	0	0	0	0	0	0	1	0	0	0	0	0	0	0	0	0	0	0	1	0	0	0	0	0	0	1	0	0	0	0	0	0	0	0
LIP	0	0	0	0	0	0	0	0	0	0	0	0	0	0	0	0	0	0	0	0	1	0	0	0	0	0	1	0	0	0	0	0	0	1	0	0	0	0	0	0	1	0	0	1	1	1	1	1	1
LIPe	0	0	0	0	0	0	0	0	0	0	0	0	0	0	0	0	0	0	0	0	0	0	0	0	0	1	0	0	0	0	0	0	0	0	1	0	0	0	0	0	0	0	0	0	0	1	0	1	0
LIPi	0	0	0	0	0	0	0	0	0	0	0	0	0	0	0	0	0	0	0	0	0	0	0	0	0	1	0	0	0	0	0	0	0	0	1	0	0	0	0	0	0	0	0	0	0	1	0	1	0
VIP	0	0	0	0	0	0	0	0	0	0	0	0	0	0	0	0	0	0	0	0	0	0	0	0	0	0	0	0	0	0	0	0	0	0	0	0	0	0	0	0	0	0	0	1	0	1	0	1	0
PIP#1	0	0	0	0	0	0	0	0	0	0	0	0	0	0	0	0	0	0	0	0	0	0	0	0	0	0	0	0	0	0	0	0	0	0	0	0	0	0	0	0	0	0	0	0	0	0	0	0	0
AIP	0	0	0	0	0	0	0	0	0	0	0	0	0	0	0	0	0	0	0	0	0	0	1	0	0	0	0	0	0	0	0	0	0	0	0	0	0	0	0	0	0	0	0	0	0	0	0	0	0
MIP	0	0	0	0	0	0	0	0	0	0	0	0	0	0	0	0	0	0	0	0	0	0	0	0	0	0	0	0	0	0	0	0	0	0	0	0	0	0	0	0	0	0	0	0	0	0	0	0	1
SPL	0	0	0	0	0	0	0	0	0	0	0	0	0	0	0	0	0	0	0	0	0	0	0	0	0	0	0	0	0	0	0	0	0	0	0	0	0	0	0	0	0	0	0	0	0	0	0	1	0
PEm	0	0	0	0	0	0	0	0	0	0	0	0	0	0	0	0	0	0	0	0	0	0	0	0	0	0	0	0	0	0	0	1	0	1	0	0	0	0	0	0	0	0	1	0	0	0	0	0	0
PEc#1	0	0	0	0	0	0	0	0	0	0	0	0	0	0	0	0	0	0	0	0	0	0	0	0	0	0	0	0	0	0	0	0	0	0	0	0	0	0	0	0	0	0	0	0	0	0	0	0	0
PGm	0	0	0	0	0	0	0	0	0	0	0	0	0	0	0	0	0	0	0	0	0	0	0	0	0	0	0	0	0	1	0	0	0	1	0	0	1	0	0	0	0	1	0	1	1	1	0	0	0
31	0	0	0	0	0	0	0	0	0	0	0	0	0	0	0	0	0	0	0	0	0	0	0	0	0	0	0	0	0	0	0	1	0	1	0	0	1	0	0	0	0	0	0	0	0	0	0	0	1
PECg	0	0	0	0	0	0	0	0	0	0	0	0	0	0	0	0	0	0	0	0	0	0	0	0	0	0	0	0	0	0	0	0	0	0	0	0	0	0	0	0	0	0	0	0	0	0	0	0	0
24	0	0	1	0	0	1	1	0	0	1	0	0	0	1	0	1	0	0	0	0	1	1	0	1	0	1	1	0	0	1	0	1	1	1	1	0	1	0	0	0	0	1	1	0	1	0	0	1	0
24c	0	0	0	0	0	0	0	0	0	0	0	1	1	1	1	0	0	0	0	1	1	1	1	0	1	1	0	0	0	1	0	0	0	1	0	0	0	0	0	0	0	0	0	0	0	0	0	0	0
24d	0	0	0	0	0	0	0	1	0	0	0	0	0	0	0	0	0	0	0	0	0	0	0	0	0	0	0	0	0	0	0	1	1	1	0	0	0	0	0	0	0	0	0	0	0	0	0	0	0
24b	0	0	0	0	1	0	0	0	0	0	1	1	1	1	1	0	0	0	0	1	1	1	1	0	1	1	1	1	1	1	0	0	0	1	0	0	0	0	0	0	0	0	0	0	0	0	0	1	0
24a	0	0	0	0	1	0	0	0	0	0	0	0	1	1	1	0	0	0	0	0	1	0	1	0	0	1	1	0	1	1	0	0	0	1	0	0	0	0	0	0	1	0	0	0	0	0	0	1	0
23	0	0	0	0	0	0	0	1	0	0	0	0	0	1	0	1	0	0	0	0	0	1	0	0	0	1	1	0	0	1	0	1	0	1	1	0	1	0	0	0	0	1	0	0	0	1	0	1	1
23c	0	0	0	0	0	0	0	0	0	0	0	0	0	0	1	0	0	0	0	0	0	0	0	0	0	0	0	0	0	0	0	0	0	1	0	0	0	0	0	0	0	0	0	0	0	0	0	1	0
23b	0	0	0	0	0	0	0	0	0	0	0	0	0	1	1	0	0	0	0	0	0	0	0	0	0	0	1	0	1	1	0	0	0	1	0	0	0	0	0	0	0	0	0	0	0	0	0	1	0
TSA	0	0	0	0	0	0	0	0	0	0	0	0	0	0	0	0	0	0	0	0	0	0	0	0	0	0	0	0	0	0	0	0	0	0	0	0	0	0	0	0	0	0	0	0	0	0	0	0	0
23a	0	0	0	0	0	0	0	0	0	0	0	0	0	1	1	0	0	0	0	0	0	0	0	0	0	0	1	0	1	1	0	0	0	1	0	0	0	0	0	0	0	0	0	0	0	0	0	1	0
26	0	0	0	0	0	0	0	0	0	0	0	0	0	0	0	0	0	0	0	0	0	0	0	0	0	0	0	0	0	0	0	0	0	0	0	0	0	0	0	0	0	0	0	0	0	0	0	0	0
29	0	0	0	0	0	0	0	0	0	0	0	0	0	0	0	1	0	0	0	0	0	0	0	0	0	0	0	0	0	1	0	1	0	1	0	0	1	0	0	0	0	1	0	0	0	0	0	0	0
CML	0	0	0	0	0	0	0	0	0	0	0	0	0	0	0	0	0	0	0	0	0	0	0	0	0	0	0	0	0	0	0	0	0	0	0	0	1	0	0	0	0	0	0	0	0	0	0	0	0
29d	0	0	0	0	0	0	0	0	0	0	0	0	0	0	0	0	0	0	0	0	0	0	0	0	0	0	1	0	1	0	0	0	0	0	0	0	0	0	0	0	0	0	0	0	0	0	0	0	0
29a-c	0	0	1	0	0	0	0	0	0	1	0	0	0	1	0	0	0	0	0	0	1	0	0	0	0	0	1	0	1	1	0	0	0	1	0	0	0	0	0	0	0	0	1	0	0	0	0	0	0
30	0	0	0	0	0	0	0	0	0	0	0	0	0	0	0	0	0	0	0	0	0	0	0	0	0	0	0	0	1	1	0	0	0	1	0	0	1	0	0	0	0	1	0	0	0	0	0	0	0
25	0	0	1	0	1	0	0	0	0	0	1	1	1	1	0	1	0	0	0	0	0	1	0	0	0	0	1	1	1	0	0	1	1	0	0	0	1	0	0	0	0	0	0	0	0	0	0	0	0
Ig#1	0	0	0	0	0	0	0	1	0	0	0	0	0	1	0	1	0	0	0	0	0	1	1	0	0	0	1	0	0	0	0	0	0	1	0	0	0	0	0	0	0	0	0	0	0	0	0	0	0
Ri#1	0	0	0	0	0	0	0	0	0	0	0	0	0	0	0	0	0	0	0	0	0	0	0	0	0	0	0	0	0	0	0	0	0	1	0	0	0	0	0	0	0	0	0	0	0	0	0	1	0
IPro	0	0	0	0	0	0	0	1	0	0	0	0	0	0	0	0	0	0	0	0	0	0	0	0	0	0	0	0	0	0	0	0	0	0	0	0	0	0	0	0	0	0	0	0	0	0	0	0	0
Pi#1	0	0	1	0	0	0	0	0	0	0	0	0	1	1	0	0	0	0	0	0	0	1	0	0	0	1	0	0	0	0	0	1	0	0	0	0	0	0	0	0	0	0	0	0	0	0	0	0	0
Idg	1	0	1	0	0	0	0	1	0	1	1	0	0	1	0	1	0	0	0	0	0	1	0	0	0	0	1	0	0	0	0	1	0	1	0	0	1	0	0	0	0	0	0	0	0	0	0	0	0
Ia#2	1	0	1	0	0	0	0	1	0	1	0	0	0	1	0	0	0	0	0	0	0	1	0	0	0	0	0	0	0	0	0	0	0	1	0	0	0	0	0	0	0	0	0	0	0	0	0	0	0
Ial	0	0	0	0	1	0	0	0	1	1	1	1	1	0	0	0	0	0	0	1	0	1	1	0	1	1	1	1	0	0	0	0	0	0	0	0	0	0	0	0	0	0	0	0	0	0	0	0	0
Iam	0	0	0	0	1	0	0	0	1	0	1	1	1	1	0	0	1	0	0	1	0	1	1	0	1	1	1	1	1	0	0	0	0	0	0	0	0	0	0	0	0	0	0	0	1	0	0	0	0
Iapm	0	0	0	0	1	0	0	0	0	1	1	1	1	0	0	0	0	0	0	1	0	1	1	0	0	0	0	0	0	0	0	0	0	0	0	0	0	0	0	0	0	0	0	0	0	0	0	0	0
Iai	0	0	0	0	1	0	0	0	0	1	1	1	1	1	0	0	1	0	0	1	0	1	1	0	0	1	1	1	1	0	0	0	0	0	0	0	0	0	0	0	0	0	0	0	0	0	0	0	0
TF	0	0	0	0	1	0	0	0	0	0	0	0	1	1	0	0	0	0	0	0	0	1	0	0	0	1	0	0	1	0	0	1	0	1	0	0	0	0	0	0	0	0	0	0	0	0	0	0	0
TFM	0	0	0	0	0	0	0	0	0	0	0	0	0	0	0	0	0	0	0	0	0	0	0	0	0	0	0	0	0	0	0	0	0	0	0	0	0	0	0	0	0	0	0	0	0	0	0	0	0
TFL	0	0	0	0	0	0	0	0	0	0	0	0	0	0	0	0	0	0	0	0	0	0	0	0	0	0	0	0	0	0	0	0	0	0	0	0	0	0	0	0	0	0	0	0	0	0	0	0	0
Per#1	0	0	0	0	0	0	0	0	0	0	0	0	0	0	0	0	0	0	0	0	0	0	0	0	0	0	0	0	0	0	0	0	0	0	0	0	0	0	0	0	0	0	0	0	0	0	0	0	0
35	0	0	1	0	0	0	0	0	0	1	0	1	1	1	0	1	0	0	0	0	0	1	0	0	0	0	0	1	0	0	0	1	0	0	0	0	0	0	0	0	0	0	0	0	0	0	0	0	0
36	0	0	1	0	0	0	0	0	0	1	1	0	1	0	0	0	0	0	0	0	0	1	0	1	0	1	0	0	0	0	0	0	0	0	0	0	0	0	0	0	0	0	0	0	0	0	0	0	0
36c	0	0	0	0	0	0	0	0	0	0	0	0	0	0	0	0	0	0	0	0	0	0	0	0	0	0	0	0	0	0	0	0	0	0	0	0	0	0	0	0	0	0	0	0	0	0	0	0	0
36r	0	0	0	0	0	0	0	0	0	0	0	0	0	0	0	0	0	0	0	0	0	0	0	0	0	0	0	0	0	0	0	0	0	0	0	0	0	0	0	0	0	0	0	0	0	0	0	0	0
TG	0	0	1	0	0	0	0	0	0	1	0	0	0	1	0	1	0	0	0	0	1	0	0	0	0	0	1	0	0	1	0	0	0	0	0	0	0	0	0	0	0	0	1	0	0	0	0	0	0
TPPro	0	0	0	0	0	0	0	0	0	0	0	0	0	1	0	0	0	0	0	0	0	1	0	0	0	1	1	0	0	0	0	0	0	0	0	0	0	0	0	0	0	0	0	0	0	0	0	0	0
TPag	0	0	0	0	1	0	0	0	0	1	0	1	1	0	0	0	0	0	0	1	0	1	0	0	0	0	0	0	0	0	0	0	0	0	0	0	0	0	0	0	0	0	0	0	0	0	0	0	0
TPg	0	0	0	0	1	0	0	0	0	1	0	1	1	1	0	0	0	0	0	1	0	1	1	0	0	1	1	1	1	0	0	0	0	0	0	0	0	0	0	0	0	0	0	0	0	0	0	0	0
TPproD	0	0	1	0	0	0	0	0	0	0	0	0	0	1	0	1	0	0	0	0	0	0	0	0	0	0	0	0	0	0	0	1	1	0	0	0	0	0	0	0	0	0	0	0	0	0	0	0	0
TPdgv	0	0	0	0	0	0	0	0	0	1	0	1	1	0	0	0	0	0	0	1	0	1	0	0	0	0	0	0	0	0	0	0	0	0	0	0	0	0	0	0	0	0	0	0	0	0	0	0	0
TPdgd	0	0	0	0	1	0	0	0	0	0	0	0	0	1	0	0	0	0	0	1	0	1	1	0	0	1	1	0	0	0	0	0	0	0	0	0	0	0	0	0	0	0	0	0	0	0	0	0	0
36p	0	0	0	0	0	0	0	0	0	0	0	0	0	0	0	0	0	0	0	0	0	0	0	0	0	0	0	0	0	0	0	0	0	0	0	0	0	0	0	0	0	0	0	0	0	0	0	0	0
PHC	0	0	0	0	0	0	0	0	0	0	0	0	0	0	0	0	0	0	0	0	0	0	0	0	0	0	0	0	0	0	0	0	0	0	0	0	1	0	0	0	0	0	0	0	0	0	0	0	0
ENT	0	0	1	0	0	0	0	0	0	0	0	0	1	1	0	1	0	0	0	0	0	0	0	0	0	0	0	0	1	0	0	0	0	0	0	0	0	0	0	0	0	0	0	0	0	0	0	0	0
EL	0	0	0	0	0	0	0	0	0	0	0	0	1	0	0	0	0	0	0	0	0	0	0	0	0	0	0	0	0	0	0	0	0	0	0	0	0	0	0	0	0	0	0	0	0	0	0	0	0
ELr	0	0	0	0	0	0	0	0	0	0	0	0	1	0	0	0	0	0	0	0	0	0	0	0	0	0	0	0	0	0	0	0	0	0	0	0	0	0	0	0	0	0	0	0	0	0	0	0	0
ELc	0	0	0	0	0	0	0	0	0	0	0	0	1	0	0	0	0	0	0	0	0	0	0	0	0	0	0	0	0	0	0	0	0	0	0	0	0	0	0	0	0	0	0	0	0	0	0	0	0
EI	0	0	0	0	1	0	0	0	0	0	0	0	1	0	0	0	0	0	0	0	0	0	0	0	0	0	0	0	1	0	0	0	0	0	0	0	0	0	0	0	0	0	0	0	0	0	0	0	0
ER#1	0	0	0	0	1	0	0	0	0	0	0	0	1	0	0	0	0	0	0	0	0	0	0	0	0	0	0	0	1	0	0	0	0	0	0	0	0	0	0	0	0	0	0	0	0	0	0	0	0
28m	0	0	0	0	0	0	0	0	0	0	0	0	0	0	0	0	0	0	0	0	0	0	0	0	0	0	0	0	0	0	0	0	0	0	0	0	0	0	0	0	0	0	0	0	0	0	0	0	0
EO	0	0	0	0	0	0	0	0	0	0	0	0	1	0	0	0	0	0	0	0	0	0	0	0	0	0	0	0	0	0	0	0	0	0	0	0	0	0	0	0	0	0	0	0	0	0	0	0	0
ECL	0	0	0	0	1	0	0	0	0	0	0	0	1	0	0	0	0	0	0	0	0	0	0	0	0	0	0	0	1	0	0	0	0	0	0	0	0	0	0	0	0	0	0	0	0	0	0	0	0
EC#2	0	0	0	0	1	0	0	0	0	0	0	0	1	0	0	0	0	0	0	0	0	0	0	0	0	0	0	0	1	0	0	0	0	0	0	0	0	0	0	0	0	0	0	0	0	0	0	0	0
S#1	0	0	1	0	1	0	0	0	0	1	0	0	1	1	0	0	0	0	0	1	1	0	0	0	0	0	1	0	0	0	0	0	0	0	0	0	0	0	0	0	0	0	0	0	0	0	0	0	0
Su#2	0	0	0	0	1	0	0	0	0	0	0	0	1	0	0	0	0	0	0	0	0	0	0	0	0	0	0	0	1	0	0	0	0	0	0	0	0	0	0	0	0	0	0	0	0	0	0	0	0
Sb	0	0	0	0	1	0	0	0	0	0	0	0	1	0	0	0	0	0	0	0	0	0	0	0	0	0	0	0	1	0	0	0	0	0	0	0	0	0	0	0	0	0	0	0	0	0	0	0	0
Pros.	0	0	1	0	0	0	0	0	0	1	0	0	1	1	0	0	0	0	0	0	0	0	0	0	0	0	1	0	1	0	0	0	0	0	0	0	0	0	0	0	0	0	0	0	0	0	0	0	0
PaS	0	0	0	0	0	0	0	0	0	0	0	0	0	0	0	0	0	0	0	0	0	0	0	0	0	0	0	0	0	0	0	0	0	1	0	0	0	0	0	0	0	0	1	0	0	0	0	0	0
TH	0	0	0	0	1	0	0	0	0	0	0	0	1	1	0	0	0	0	0	0	0	1	0	0	0	0	0	0	1	1	0	1	1	1	0	0	0	0	0	0	0	1	0	0	0	0	0	0	0
PrS	0	0	1	0	0	0	0	0	0	1	0	0	0	1	0	0	0	0	0	0	1	0	0	0	0	0	1	0	0	1	0	0	0	1	0	0	0	0	0	0	0	0	1	0	0	0	0	0	0
Hip	0	0	0	0	0	0	0	0	0	1	0	0	0	0	0	0	0	0	0	0	0	0	0	0	0	0	0	0	0	0	0	0	0	0	0	0	0	0	0	0	0	0	0	0	0	0	0	0	0
CA1	0	0	1	0	0	0	0	0	0	1	0	0	1	1	0	0	0	0	0	0	0	0	0	0	0	0	1	0	0	0	0	0	0	0	0	0	0	0	0	0	0	0	0	0	0	0	0	0	0
DG	0	0	0	0	0	0	0	0	0	0	0	0	0	0	0	0	0	0	0	0	0	0	0	0	0	0	0	0	0	0	0	0	0	0	0	0	0	0	0	0	0	0	0	0	0	0	0	0	0
CA3	0	0	0	0	1	0	0	0	0	0	0	0	1	0	0	0	0	0	0	0	0	0	0	0	0	0	0	0	1	0	0	0	0	0	0	0	0	0	0	0	0	0	0	0	0	0	0	0	0
STG	0	0	0	0	0	0	0	0	0	0	0	0	0	0	0	0	0	0	0	0	0	0	0	0	0	0	0	0	0	0	0	0	0	0	0	0	0	0	0	0	0	0	0	0	0	0	0	0	0
A1	0	0	1	0	0	0	0	0	0	0	0	0	0	1	0	0	0	0	0	0	0	1	0	0	0	1	0	0	0	0	0	0	1	0	0	1	0	0	0	0	0	0	0	0	0	0	0	1	0
STPg	0	0	0	0	0	0	0	0	0	0	0	0	0	1	0	1	0	0	0	0	1	0	0	0	0	0	0	0	0	1	0	0	0	1	0	0	0	0	0	0	0	0	1	0	0	0	0	0	0
A2	0	0	0	0	0	0	0	0	0	0	0	0	0	1	0	1	0	0	0	0	1	0	0	0	0	0	0	0	0	1	0	0	0	1	0	1	0	0	0	0	0	0	1	0	0	0	0	0	0
Pa#2	0	0	0	0	0	0	0	0	0	0	0	0	0	0	0	0	0	0	0	0	0	0	0	0	0	0	0	0	0	0	0	0	0	0	0	0	0	0	0	0	0	0	0	0	0	0	0	1	0
ProK	0	0	0	0	0	0	0	0	0	0	0	0	0	1	0	0	0	0	0	0	0	0	0	0	0	1	0	0	0	0	0	1	0	0	0	0	0	0	0	0	0	0	0	0	0	0	0	0	0
paAc	0	0	0	0	0	0	0	0	0	0	0	0	0	0	0	0	0	0	0	0	0	0	0	0	0	0	0	0	0	0	0	0	0	0	0	1	0	0	0	0	0	0	0	0	0	0	0	1	1
paAlt	0	0	0	0	0	0	0	0	0	0	0	0	0	1	0	0	0	0	0	0	0	0	0	0	0	1	0	0	0	0	0	0	0	0	0	0	1	0	0	0	0	0	0	0	0	0	0	0	1
L#1	0	0	0	0	0	0	0	0	0	0	0	0	0	0	0	1	0	0	0	0	0	1	0	0	0	1	1	0	0	1	0	0	0	1	1	1	0	0	0	0	0	0	0	0	1	0	0	1	0
CL#4	0	0	0	0	0	0	0	0	0	0	0	0	0	0	0	0	0	0	0	0	0	0	0	0	0	0	0	0	0	0	0	0	0	1	1	1	0	0	0	0	0	0	0	0	1	0	0	1	0
AL#4	0	0	0	0	0	0	0	0	0	0	0	0	0	0	0	1	0	0	0	0	0	1	0	0	0	1	1	0	0	0	0	0	0	1	1	1	0	0	0	0	0	0	0	0	1	0	0	0	0
TA	0	0	0	0	1	0	0	0	0	1	1	0	1	1	0	0	0	0	0	1	0	1	1	0	1	1	0	0	1	0	0	0	0	0	0	0	0	0	0	0	0	0	0	0	0	0	0	0	0
ST3	0	0	1	0	0	0	0	0	0	0	0	0	0	1	0	1	0	0	0	0	1	0	0	0	0	1	0	0	0	1	0	1	1	1	0	1	1	0	0	0	0	0	0	0	0	0	0	0	1
ST2	0	0	1	0	0	0	0	0	0	0	0	0	0	1	0	1	0	0	0	0	0	0	0	0	0	1	0	0	0	1	0	1	1	1	0	0	0	0	0	0	0	1	0	0	0	0	0	0	0
ST1	0	0	1	0	0	0	0	0	0	0	0	0	0	1	0	1	0	0	0	0	0	0	0	0	0	1	1	0	0	1	0	1	1	1	0	0	0	0	0	0	0	0	0	0	0	0	0	0	0
Tpt	0	0	0	0	0	0	0	0	0	0	0	0	0	0	0	0	0	0	0	0	0	0	0	0	0	0	0	0	0	0	0	0	0	1	1	1	1	0	0	0	0	0	0	0	0	0	0	1	1
TE	0	0	1	0	0	0	0	0	0	1	1	0	1	1	0	1	0	0	0	0	1	1	1	0	1	1	1	0	0	1	0	0	0	1	0	0	0	0	0	0	0	0	0	0	0	1	1	0	0
20	0	0	0	0	0	0	0	0	0	0	0	0	0	0	0	0	0	0	0	0	0	0	0	0	0	0	0	0	0	0	0	0	0	0	0	0	0	0	0	0	0	0	0	0	0	0	0	0	0
AITv	0	0	0	0	0	0	0	0	0	0	0	0	0	0	0	1	0	0	0	0	0	1	0	1	0	1	1	0	0	0	0	0	0	0	0	0	0	0	0	0	0	0	0	0	0	0	0	1	0
CIT	0	0	0	0	0	0	0	0	0	0	0	0	0	0	0	0	0	0	0	0	0	0	0	0	0	0	0	0	0	0	0	0	0	1	0	0	0	0	0	0	0	0	0	1	0	0	0	0	0
CITd	0	0	0	0	0	0	0	0	0	0	0	0	0	0	0	0	0	0	0	0	0	0	0	0	0	1	0	0	0	0	0	0	0	0	1	0	0	0	0	0	0	0	0	0	0	0	0	1	0
CITv	0	0	0	0	0	0	0	0	0	1	0	0	0	0	0	1	0	0	0	0	1	1	0	1	0	1	1	0	0	0	0	0	0	0	1	0	0	0	0	0	0	0	0	0	1	0	0	0	0
21	0	0	0	0	0	0	0	0	0	0	0	0	0	0	0	0	0	0	0	0	0	0	0	0	0	0	0	0	0	0	0	0	0	0	0	0	0	0	0	0	0	0	0	0	0	0	0	0	0
AITd	0	0	0	0	0	0	0	0	0	0	0	0	0	0	0	0	0	0	0	0	0	0	0	0	0	0	0	0	0	0	0	0	0	1	0	0	0	0	0	0	0	0	0	1	0	0	0	0	0
TEa#3	0	0	0	0	0	0	0	0	0	0	0	0	0	0	0	1	0	0	0	0	0	1	0	1	0	1	1	0	0	0	0	0	0	0	1	0	0	0	0	0	0	0	0	0	0	1	0	1	0
TEm	0	0	0	0	0	0	0	0	0	0	0	0	0	0	0	0	0	0	0	0	0	1	0	0	0	1	0	0	0	0	0	0	0	0	1	0	0	0	0	0	0	0	0	0	0	1	0	0	0
PIT	0	0	0	0	0	0	0	0	0	0	0	0	0	0	0	0	0	0	0	0	0	0	0	0	0	1	0	0	0	0	0	0	0	1	0	0	0	0	0	0	0	0	0	1	1	1	0	1	0
PITd	0	0	0	0	0	0	0	0	0	0	0	0	0	0	0	0	0	0	0	0	0	0	0	0	0	0	0	0	0	0	0	0	0	0	0	0	0	0	0	0	0	0	0	0	0	1	0	0	0
PITv	0	0	0	0	0	0	0	0	0	0	0	0	0	0	0	0	0	0	0	0	0	0	0	0	0	0	0	0	0	0	0	0	0	0	0	0	0	0	0	0	0	0	0	0	0	0	0	0	0
STS	0	0	1	0	0	0	0	0	0	1	0	0	0	1	0	1	0	0	0	0	1	0	0	0	0	0	1	0	0	1	0	0	0	1	0	0	0	0	0	0	0	0	1	0	0	0	0	0	0
STSd	0	0	0	0	0	0	0	0	0	0	0	0	0	0	0	1	0	0	0	0	1	0	0	0	0	0	0	0	0	1	0	0	0	1	0	0	0	0	0	0	0	0	1	0	0	0	0	0	0
TPO	0	0	0	0	0	0	0	0	0	0	0	0	0	1	0	0	0	0	0	0	0	1	0	0	0	1	1	0	0	1	0	0	0	1	1	0	1	0	0	0	0	1	0	0	0	0	0	1	1
TPOc	0	0	0	0	0	0	0	0	0	0	0	0	0	0	0	0	0	0	0	0	0	0	0	0	0	0	0	0	0	0	0	0	0	1	0	0	0	0	0	0	0	0	0	1	0	0	0	0	0
TPOi	0	0	0	0	0	0	0	0	0	0	0	0	0	0	0	0	0	0	0	0	0	0	0	0	0	0	0	0	0	0	0	0	0	0	0	0	0	0	0	0	0	0	0	0	0	0	0	0	0
TPOr	0	0	0	0	0	0	0	0	0	0	0	0	0	0	0	0	0	0	0	0	0	0	0	0	0	0	0	0	0	0	0	0	0	1	0	0	0	0	0	0	0	0	0	0	0	0	0	0	0
TAa	0	0	0	0	0	0	0	0	0	0	0	0	0	0	0	0	0	0	0	0	0	0	0	0	0	0	0	0	0	1	0	0	0	1	0	0	1	0	0	0	0	0	0	0	0	0	0	1	1
PGa	0	0	0	0	0	0	0	0	0	0	0	0	0	1	0	0	0	0	0	0	0	1	0	0	0	1	1	0	0	0	0	0	0	0	1	0	1	0	0	0	0	0	0	0	0	1	0	1	0
IPa	0	0	0	0	0	0	0	0	0	0	0	0	0	0	0	0	0	0	0	0	0	1	0	0	0	1	1	0	0	0	0	0	0	0	1	0	0	0	0	0	0	0	0	0	0	1	0	1	0
OAa	0	0	0	0	0	0	0	0	0	0	0	0	0	0	0	0	0	0	0	0	0	0	0	0	0	0	0	0	0	0	0	0	0	0	0	0	0	0	0	0	0	0	0	0	0	0	0	0	0
MT	0	0	0	0	0	0	0	0	0	0	0	0	0	0	0	0	0	0	0	0	0	0	0	0	0	0	0	0	0	0	0	0	0	1	1	0	0	0	0	0	0	0	0	1	0	1	0	1	0
MTp	0	0	0	0	0	0	0	0	0	0	0	0	0	0	0	0	0	0	0	0	0	0	0	0	0	0	0	0	0	0	0	0	0	0	0	0	0	0	0	0	0	0	0	0	0	0	0	1	0
FST	0	0	0	0	0	0	0	0	0	0	0	0	0	0	0	0	0	0	0	0	0	0	0	0	0	0	0	0	0	0	0	0	0	0	0	0	0	0	0	0	0	0	0	1	0	1	0	1	0
MST	0	0	0	0	0	0	0	0	0	0	0	0	0	0	0	0	0	0	0	0	0	0	0	0	0	0	0	0	0	0	0	0	0	0	0	0	0	0	0	0	0	0	0	0	0	1	0	1	0
MSTp	0	0	0	0	0	0	0	0	0	0	0	0	0	0	0	0	0	0	0	0	0	0	0	0	0	0	0	0	0	0	0	0	0	0	0	0	0	0	0	0	0	0	0	1	0	0	0	0	0
MSTd	0	0	0	0	0	0	0	0	0	0	0	0	0	0	0	0	0	0	0	0	0	0	0	0	0	0	0	0	0	0	0	0	0	0	0	0	0	0	0	0	0	0	0	1	0	0	0	0	0
OA	0	0	0	0	0	0	0	0	0	0	0	0	0	0	0	0	0	0	0	0	0	0	0	0	0	0	0	0	0	0	0	0	0	1	0	0	1	0	0	0	0	1	0	0	0	0	0	0	1
V3A	0	0	0	0	0	0	0	0	0	0	0	0	0	0	0	0	0	0	0	0	0	0	0	0	0	0	0	0	0	0	0	0	0	0	0	0	0	0	0	0	0	0	0	1	0	1	0	1	0
V3	0	0	0	0	0	0	0	0	0	0	0	0	0	0	0	0	0	0	0	0	0	0	0	0	0	0	0	0	0	0	0	0	0	0	0	0	0	0	0	0	0	0	0	1	0	1	0	0	0
V3d	0	0	0	0	0	0	0	0	0	0	0	0	0	0	0	0	0	0	0	0	0	0	0	0	0	0	0	0	0	0	0	0	0	0	0	0	0	0	0	0	0	0	0	0	0	0	0	1	0
V3v	0	0	0	0	0	0	0	0	0	0	0	0	0	0	0	0	0	0	0	0	0	0	0	0	0	0	0	0	0	0	0	0	0	0	0	0	0	0	0	0	0	0	0	1	0	0	0	1	0
V4	0	0	0	0	0	0	0	0	0	0	0	0	0	0	0	0	0	0	0	0	0	0	0	0	0	0	0	0	0	0	0	0	0	1	0	0	0	0	0	0	0	0	0	1	0	1	0	1	0
V4t	0	0	0	0	0	0	0	0	0	0	0	0	0	0	0	0	0	0	0	0	0	0	0	0	0	0	0	0	0	0	0	0	0	0	0	0	0	0	0	0	0	0	0	1	0	1	0	1	0
V4d	0	0	0	0	0	0	0	0	0	0	0	0	0	0	0	0	0	0	0	0	0	0	0	0	0	0	0	0	0	0	0	0	0	0	0	0	0	0	0	0	0	0	0	0	0	0	0	0	0
DLr	0	0	0	0	0	0	0	0	0	0	0	0	0	0	0	0	0	0	0	0	0	0	0	0	0	0	0	0	0	0	0	0	0	0	0	0	0	0	0	0	0	0	0	0	0	0	0	0	0
DLc	0	0	0	0	0	0	0	0	0	0	0	0	0	0	0	0	0	0	0	0	0	0	0	0	0	0	0	0	0	0	0	0	0	0	0	0	0	0	0	0	0	0	0	0	0	0	0	0	0
V4v	0	0	0	0	0	0	0	0	0	0	0	0	0	0	0	0	0	0	0	0	0	0	0	0	0	0	0	0	0	0	0	0	0	0	0	0	0	0	0	0	0	0	0	0	0	0	0	0	0
VPP	0	0	0	0	0	0	0	0	0	0	0	0	0	0	0	0	0	0	0	0	0	0	0	0	0	0	0	0	0	0	0	0	0	0	0	0	0	0	0	0	0	0	0	0	0	0	0	0	0
DI#1	0	0	0	0	0	0	0	0	0	0	0	0	0	0	0	0	0	0	0	0	0	0	0	0	0	0	0	0	0	0	0	0	0	0	0	0	0	0	0	0	0	0	0	0	0	0	0	0	0
PO#4	0	0	0	0	0	0	0	0	0	0	0	0	0	1	0	0	0	0	0	0	0	0	0	0	0	0	0	0	0	0	0	0	0	0	0	0	0	0	0	0	0	0	0	0	0	1	0	1	0
V6A	0	0	0	0	0	0	0	0	0	0	0	0	0	0	0	0	0	0	0	0	0	0	0	0	0	0	0	0	0	0	0	0	0	1	0	0	0	0	0	0	0	0	0	0	0	0	0	0	0
V6	0	0	0	0	0	0	0	0	0	0	0	0	0	0	0	0	0	0	0	0	0	0	0	0	0	0	0	0	0	0	0	0	0	0	0	0	0	0	0	0	0	0	0	1	0	0	0	0	0
DP	0	0	0	0	0	0	0	0	0	0	0	0	0	0	0	0	0	0	0	0	0	0	0	0	0	0	0	0	0	0	0	0	0	1	0	0	0	0	0	0	0	0	0	0	0	0	0	0	0
VOT	0	0	0	0	0	0	0	0	0	0	0	0	0	0	0	0	0	0	0	0	0	0	0	0	0	0	0	0	0	0	0	0	0	0	0	0	0	0	0	0	0	0	0	0	0	0	0	0	0
V1	0	0	0	0	0	0	0	0	0	0	0	0	0	0	0	0	0	0	0	0	0	0	0	0	0	0	0	0	0	0	0	0	0	0	0	0	0	0	0	0	0	0	0	0	0	0	0	0	0
ProSt	0	0	0	0	0	0	0	0	0	0	0	0	0	0	0	0	0	0	0	0	0	0	0	0	0	0	0	0	0	0	0	0	0	0	0	0	0	0	0	0	0	0	0	0	0	0	0	0	0
V2	0	0	0	0	0	0	0	0	0	0	0	0	0	1	0	1	0	0	0	0	0	0	0	0	0	0	0	0	0	0	0	0	0	0	0	0	0	0	0	0	0	0	1	1	0	1	0	1	0
Regions (from)
[truncated: 194 more columns]

## Sheet: Fig 1A bottom
Figure 1A
In-degree of the macaque brain network.
belt_sm	13
PFCorb	1
14	36
14O	4
14r	34
OFap	1
OFO	1
ProM#2	23
Gu	7
13	30
13L	32
13M	24
13a	51
32	69
FD#1	9
10	41
10m	4
10v	3
10d	2
10o	28
12	21
12o	66
12m	36
17502	17
12r	26
12l	66
11	59
11l	24
11m	33
9	42
L9	5
M9	36
D9	23
46	76
46v	34
46d	17
PS	34
46f	1
46vr	2
46dr	2
9/46v	11
9/46d	21
8	14
FEF	21
45	17
45A	24
45B	2
8A	59
8Ad	21
8Ac	1
8B	37
6#1	27
6V	32
F5	25
PrCO	7
6Vb	3
6Va	3
F4	17
44	1
6b-beta	1
6D	14
F7	42
F2	36
6M	40
F3	22
SMAr	20
SMAc	1
M2-HL	6
M2-FL	5
F6	21
M1	28
M1-FL	29
MI-of	17
4b	1
4a	1
M1-HL	9
S1	9
PC#1	2
1#1	15
2#1	21
3#1	18
3b	7
3a	10
S2	30
SII-f	4
belt_s	9
PR#4	11
7#1	23
PFop	4
PP	1
PGop	5
IPL	27
7a	27
PG#1	28
Opt	7
7b	48
PFG#1	2
PF#1	14
LIP	57
LIPe	4
LIPi	6
VIP	18
PIP#1	8
AIP	6
MIP	10
SPL	16
PEm	5
PEc#1	19
PGm	35
31	43
PECg	39
24	58
24c	34
24d	8
24b	23
24a	19
23	32
23c	57
23b	20
TSA	22
23a	8
26	2
29	2
CML	1
29d	2
29a-c	4
30	3
25	35
Ig#1	11
Ri#1	7
IPro	1
Pi#1	3
Idg	12
Ia#2	5
Ial	2
Iam	2
Iapm	26
Iai	36
TF	43
TFM	34
TFL	41
Per#1	5
35	17
36	42
36c	27
36r	41
TG	33
TPPro	15
TPag	8
TPg	10
TPproD	5
TPdgv	3
TPdgd	2
36p	2
PHC	1
ENT	39
EL	8
ELr	10
ELc	7
EI	13
ER#1	13
28m	8
EO	9
ECL	10
EC#2	25
S#1	9
Su#2	2
Sb	2
Pros.	8
PaS	9
TH	41
PrS	16
Hip	4
CA1	17
DG	9
CA3	4
STG	2
A1	18
STPg	7
A2	8
Pa#2	3
ProK	5
paAc	13
paAlt	17
L#1	16
CL#4	6
AL#4	9
TA	5
ST3	20
ST2	25
ST1	16
Tpt	21
TE	36
20	4
AITv	26
CIT	12
CITd	3
CITv	19
21	2
AITd	21
TEa#3	8
TEm	3
PIT	46
PITd	13
PITv	17
STS	21
STSd	9
TPO	15
TPOc	18
TPOi	3
TPOr	6
TAa	21
PGa	9
IPa	11
OAa	3
MT	25
MTp	4
FST	23
MST	5
MSTp	12
MSTd	33
OA	7
V3A	14
V3	14
V3d	3
V3v	12
V4	29
V4t	7
V4d	2
DLr	1
DLc	1
V4v	1
VPP	1
DI#1	1
PO#4	18
V6A	14
V6	10
DP	14
VOT	2
V1	18
ProSt	1
V2	17

## Sheet: Fig 2B
Figure 2B
Completion time (RW, iRW, and SP).
Strategy	RW		iRW_a		iRW_d		iRW_a+d		SP
	Message	Packet	Message	Packet	Message	Packet	Message	Packet	Message	Packet
	35283.4	339445	21329.2	18723.1	10471	10113.5	11386.6	9296.66	10640.2	9813.24
	32779.8	330328	23046.1	19962.5	12126.2	12690.7	10473.5	11073	9651.28	8894.58
	34789.8	380820	25561.1	18206	10120	10739.5	10697.1	10554.9	8154.52	10567.2
	40332.8	301916	21862.3	20111.6	11737.7	13227.5	12231.4	11939.8	10630	9280.05
	36515.2	337727	23314.1	18320.8	10707.5	10086	12305	9792.9	10157.4	11714.6
	38124.5	312709	20142	22260.7	10476.2	12557.2	12752	12111.2	9194.62	9316.1
	34385.4	313972	22438.3	19399.4	10881.8	11645.1	10606.1	11155.8	9984.46	9926.45
	42387.3	284377	25958.9	19004.4	12580.1	11515.8	12085.6	12467.7	8939.73	9241.77
	36791.4	396689	22128.2	20021	10848.9	10500.1	10530.5	11609.3	11358	9923.67
	37443.4	287002	21343.4	17766	9954.55	10809.8	14281.2	11343	10754	9221.89
	47234.7	353736	24655.3	18834.8	10758.1	11215.4	11050.6	9949.1	11610.5	10623.4
	33020.8	322599	20192.3	19789.5	10683.3	12414.7	11435.8	10296.8	9833.4	9381.4
	34799.4	318485	22783.5	20823.6	13531.7	11078.9	11670	11822.1	10599.2	7740.12
	32278.6	377028	22797.8	15929.7	11568.5	10911.8	11215.9	10844.1	10040.5	9602.76
	38780.7	276478	20909.7	18837.3	10668.9	13111.7	11187.4	12456.5	9992.26	10441.9
	41394.3	270812	23205.8	22124.3	12595.2	10045	10442.5	11072.2	9456.31	10796.8
	36579.3	337619	24529.7	20404	11602.1	10759.1	11790.4	10068.7	9539.59	8012.33
	38276.9	329304	21835.5	19411.2	11692.5	12322.3	12319.7	12623.8	9705.09	10459
	33564.7	376671	18297.4	18907.7	11471.4	9884.4	11879.1	11483.6	9979.12	10397.8
	41545.1	293782	23558.9	19083.7	12010.1	9146.58	12667.8	10067.5	11168.4	11433.8
	38929.3	367399	22778.8	21652.9	14645.4	11923	11889.9	12054.6	9934.38	10641.5
	46101	280899	22049.8	19675.8	10930.1	11375.1	10160.1	10753.4	11323.7	10090.8
	42833.8	322908	20193.7	19435.6	12966.8	11635	13895	10307.9	8514.69	8848.13
	37682.9	293397	24554.6	19775	11096.3	10367	10605.7	12517.1	9094.33	10151.6
	45722.5	323586	21938.3	19316	10561.8	11554.4	11695.1	9465.33	8390.6	9791.47
	35771.8	316921	21419.7	20061.1	11390.8	9382.68	11302.3	12060.7	9110.82	9739.8
	36350.9	333253	24287.4	18206.1	11614.4	10173.3	10357.6	12584.5	11341.2	9546.9
	36003.3	277687	24632	18620.7	12159.8	11271.7	10485.7	10205.6	9588.71	10484.1
	37918.9	379464	23207.6	21672.3	12620.6	10142.8	10041.5	11169.1	10931.9	10153
	42460.9	335016	21746.4	23710.1	11703.6	11275.4	13012.1	10797	8088.17	9728.67
	38073.6	310416	23675.4	19311.5	9710.1	11755	11382.8	9878.55	9729.58	9420.73
	37304.8	319275	20757.9	20455.7	11796.6	10633.2	10357.5	9846.02	10147.6	9500.27
	29260.5	353786	21439	21095.9	12299.6	13766.1	12544.8	10413.6	10436.1	10963.9
	32312.9	395821	19889.7	18985.2	12054.9	10595.3	10994.8	10757.3	9738.32	9146.73
	41632.1	269926	22053.4	18343.1	14310.1	10226.4	11598.3	11284.8	9758.18	8795.78
	40855.5	351298	16837.8	19349.2	9929.45	10612.1	11103	10940.8	10867	9072.81
	41069	362858	23303.2	18542.9	13467.4	10564.5	12949.5	9612.65	8626.79	9101.24
	37674.1	323894	20488.3	18479.8	11727.5	11151.9	12428.6	10958.1	8778.23	9310.18
	38795	252110	22751.1	18530.3	10471.1	13102.2	12485.1	8327.06	8762.77	9430.88
	37289.6	362696	21933.2	20448	10281.8	11997.6	13004.3	13060.1	9525.99	9493.34
	34768.6	337097	21786.7	18208.7	12950.1	10784.8	12379.4	9925.47	9539.19	8128.92
	38966.3	277868	22547	17351.5	10606.3	10294.7	12717.5	11368.8	8629.62	8596.88
	33651.7	331414	21039	19517.5	12714	11341.9	10735.2	11658.6	10373.2	8662.01
	35924.4	275208	23432.4	17144.9	10382.2	11570.4	10081.1	10187.4	10310.5	10790.6
	33964	284107	21205.4	19387.2	11154.6	14252.2	12124.1	11876.5	9363.28	9113.13
	41943.5	280638	22633.9	17113.1	10481.4	10388.5	13066.1	9369.28	9791.27	10431
	34320.6	317757	23671.7	18945.1	10353.6	11713.4	10702.1	11688.4	10083.2	8790.12
	42948.4	333700	20534.6	21330.4	13105.2	10810.4	12359.1	10323.1	10412.5	11588.3
	38588.9	293947	23060.4	19938.9	10976.3	11443.7	10611.1	10426.7	8815.78	9494.03
	36113	381102	22048.9	19328.2	12418	11058.2	12415.5	10032	8123.41	10035
	34527	337809	23372.9	17429.4	11715.3	10238.9	11732.8	11753.6	10808.1	9766.34
	36122.4	296046	19622.3	20249.9	12474.9	11442.2	12520.3	8947.06	9630.98	9360.18
	32237.9	292145	21150.4	20946.8	11721.1	11626.6	11393	8719.14	11676.7	11083.8
	30756.5	375050	21805.5	19000.9	14056.6	12872.4	11365.3	11178.2	12139.5	10329.8
	35097.2	303144	22059.3	19769	11405	10232.2	11989.7	9627.51	10207	9129.38
	38553.2	342055	21893.5	21662.9	11120.8	11105.5	11088.2	10141.1	10670.9	10352.3
	47371	338728	19494.4	21212.3	9599.34	10623.3	9826.08	9829.93	8999.52	9752.45
	39947.9	292611	20135.5	19715.7	9479.29	11857	11708.9	10105	9153.09	9337.61
	39008.4	308193	22147	22012.8	10733.2	11388.4	9918.71	12233.2	10503.5	10573.2
	35167.4	301988	21989.9	17643.3	12450.2	12137.7	13075.3	9187.95	9847.36	11393.3
	40605.5	375114	22287.2	18722.5	9717.9	11588.7	12736.9	11349.3	9858.21	10425.1
	34313.8	369390	21015.3	19432	12631.5	10528.2	11556.6	10797.7	10135.4	11783.8
	41323.5	332773	22664.4	21492.9	12613.7	11543.4	9646.65	11704.9	10577.9	7600.79
	38163.7	328193	23422.3	19289.1	12892.6	12164.6	10097.5	11259.4	9745.97	11418.8
	39732.4	355070	20905.7	19607.9	11777.6	10324.1	13084.9	9698.41	10723.9	10725.7
	29268.2	321169	20778.4	17680.4	12209.9	13056.9	11638.4	10359.7	10867.4	9585.38
	39314.8	329733	22641.3	20518.5	12779.4	10669.6	11299.1	11220.4	9196.96	10095.7
	34310.1	319970	25923.6	18770.6	11301.3	9651.25	13077.7	9737.7	10893	9849.62
	36545.4	252029	24529.1	19345.9	13277.1	10396.8	11594.2	8754.86	9969.94	10287.7
	41082.3	280851	21030.8	22317	12160.3	9873.66	11272.4	11304.9	10474.8	10554.2
	32911.1	355342	22059.7	19146.5	11708.1	11590.1	15192.2	11131.8	10191.8	10894.6
	36633	334010	23678.1	18555.3	10894.9	10949.4	13360.1	13265.6	8261.98	9424.27
	34407.5	370285	23909.6	20651.4	13011.9	11079.9	11087.7	10046.5	9925.57	9750.71
	42431.1	343681	22816.1	19588.2	12422.1	11160.7	11409.5	11659.9	8700.72	9135.73
	35466	346198	22449.4	18614.9	12353.3	11443	11012.5	10019.3	10889.5	8240.05
	37326.9	370041	21354.1	21257.3	11248.6	10049.5	12328	11604.1	10315.2	10471.1
	44728.4	286533	22788.9	18705.5	12927	11414	10997	9086.74	10584.6	9928.78
	30965.7	332658	25593.6	20095.7	11974.2	11299	11150.8	10656.9	8757.62	11004.8
	38021.5	383041	23815.1	21525.9	14134.9	10411.1	10220.9	9786.39	10490	9966.39
	37100.4	302198	21059.3	18720	12688.8	10830.9	9469.95	10437.9	10512.2	9108.17
	38715.4	389075	23517.8	20905.7	11591.7	11111	10654.3	10260	9967.91	10748
	41691.1	269295	22303.2	21156.2	10500.8	9930.47	12133.6	11976.4	9236.86	10061.4
	34791.2	265494	17968	18740.3	12189.3	11106.3	11462.4	11394.4	9338.02	10594.2
	40219.5	340097	20585.5	21402.3	11532.2	12138.7	12145.1	11199.7	9325.48	10765.7
	34808.2	368573	22585.7	17633.1	10493.6	10058.3	13401.4	10799.5	10803.9	7569.65
	32369.8	319944	20844.2	21535.3	12515	10995.4	10838.2	9023.36	9814.95	10385.8
	35081.5	303707	18919.7	16196.5	12693.2	10297.1	11353.6	9678.47	9881.18	10197.8
	38276.2	304853	22125.2	18147.7	12066.5	9600.01	12917	9118.51	9627.72	12139.6
	31743.1	356045	22503.8	20706.9	10772.7	10760.7	10651.5	10618.7	10445.7	11140
	30483.3	435957	21327.5	19917.9	11615.4	10242.6	10381	10640.5	9331.7	9742.11
	39917.3	379569	21418.2	19028.1	11129.9	11095.5	11948.1	10438.9	7796.87	10374.9
	34903.1	291298	22724.4	19654.4	13147.5	11072.9	10641.6	12034.9	8155.8	9953.05
	32525.5	252501	22705.1	20705.5	12341.9	11235.6	11204.1	8721.16	9942.14	10463.9
	36887.6	356993	21555.4	18745.3	13240.8	11837.1	12435.2	10182.5	11231.8	11221.7
	40723.2	277308	21610.8	20425.2	12198	9527.28	12309.7	11427.7	11221.5	9886.02
	41530.8	335725	23379.6	19093.8	12796.8	12176	12956	11115	12199.3	10266.9
	34190.2	342211	20070.6	20858.5	11365	10436.9	13638.8	12282.9	9551.41	8436.72
	36464.2	289281	21795.4	17276.5	10241.9	12729.1	10961	10990.5	10987.5	9870.15
	36961.8	316150	19604.5	18383.2	12384	10788.1	9429.45	11020	8945.02	9670.33
	39828.3	290298	22892.1	19812.2	13541.9	10762.9	11406.2	9750.39	10488.7	9730.86

## Sheet: Fig 3A
Figure 3A
Transition probability.
Control parameter of bRW	0.01	0.02	0.03	0.04	0.05	0.06	0.07	0.08	0.09	0.1	0.2	0.3	0.4	0.5	0.6	0.7	0.8	0.9	1	2	3	4	5	6	7	8	9	10
Top (to the neighboring node whose shortest path length to the destination node is 1)	0.33667	0.34002	0.34338	0.34675	0.35013	0.35352	0.35692	0.36033	0.36374	0.36717	0.40176	0.43675	0.47178	0.50648	0.54054	0.57366	0.60561	0.63619	0.66524	0.86681	0.95033	0.98169	0.99326	0.99752	0.99909	0.99966	0.99988	0.99995
Middle (to the neighboring node whose shortest path length to the destination node is 2)	0.33332	0.33329	0.33323	0.33316	0.33306	0.33293	0.33279	0.33262	0.33244	0.33222	0.32893	0.32355	0.31624	0.3072	0.29665	0.28487	0.27212	0.25865	0.24473	0.11731	0.047314	0.01798	0.0066925	0.0024726	0.00091105	0.00033535	0.00012339	4.5398e-05
Bottom (to the neighboring node whose shortest path length to the destination node is 3)	0.33001	0.32669	0.32338	0.32009	0.31681	0.31355	0.31029	0.30705	0.30382	0.30061	0.26931	0.23969	0.21198	0.18632	0.16281	0.14146	0.12227	0.10516	0.090031	0.015876	0.0023556	0.00032932	4.5094e-05	6.129e-06	8.3077e-07	1.125e-07	1.5228e-08	2.0611e-09

## Sheet: Fig 3B
Figure 3B		Bold font: data are shown in the figure.
Completion time (bRW).
Control parameter of bRW	0.01		0.02		0.03		0.04		0.05		0.06		0.07		0.08		0.09		0.1		0.2		0.3		0.4		0.5		0.6		0.7		0.8		0.9		1		2		3		4		5		6		7
	Message	Packet	Message	Packet	Message	Packet	Message	Packet	Message	Packet	Message	Packet	Message	Packet	Message	Packet	Message	Packet	Message	Packet	Message	Packet	Message	Packet	Message	Packet	Message	Packet	Message	Packet	Message	Packet	Message	Packet	Message	Packet	Message	Packet	Message	Packet	Message	Packet	Message	Packet	Message	Packet	Message	Packet	Message
	35486.3	237829	45531	256277	33220.6	255611	30096.6	243543	32673.5	197450	30994.7	211224	32316.3	219332	31839	196924	29725.5	203954	29492.3	181180	27351.5	93441.3	19990.2	81094.3	20575.2	32751.8	16028.9	18477.4	13400.6	14821.4	13024.9	11666	14416.5	11447.4	11673.5	10627.5	11207.3	9846.68	11338.3	9191.04	11340.1	9550.08	10286.4	10643.6	8746.4	11101.9	11031.8	10414.5	10731.9
	34971	261415	33601.9	275458	38038.4	288989	34052.3	230425	32721.9	218167	30757.3	234714	30685.5	232981	32171.2	244850	29846.2	183717	32736.3	149102	24484.8	124183	23672.7	62262.4	18906.4	33426.8	16974.8	23141.8	14704.5	18241	14569.7	11512	13576.5	11607.5	10727.7	12835.7	10897.5	10422.3	9562.23	9807.08	10157.9	10339.4	9388.68	8390.4	11664	9849.67	9762.11	8703.99	9184.13
	36746.7	287334	32265.3	243758	34521.3	297895	33045.7	217223	33145.6	266124	31003.1	239080	29278.1	248011	34257.6	227228	32277.1	199135	32158.7	172545	26074	95619.5	20747.8	55593.2	16370.3	29473.3	15825.7	21980.5	14506.6	20635.1	13846.9	13493.4	10614	11711.7	12439.5	9975.98	11908.9	10783.5	9388.82	10759.2	11231	8579.86	8480.52	8824.05	9627.92	10515.5	10089.7	10707.5	9289.85
	38274.4	252911	30611.4	348892	36919.3	261886	35254.5	231392	27568	216682	31296.6	199858	31573.7	191477	27754.2	230339	30036.1	149995	27195.9	163291	24161.4	116968	22635.4	72539.9	19953	42120.6	17820.4	18715.9	14539.9	17132.7	13743.6	12421	11925.5	13246.8	10536.4	11040	10380.8	10046.8	9659.55	11266.3	11486.7	10898.4	9667.18	9872.65	10207.5	7514.09	10115.3	9332.23	9824.71
	35511.3	374095	31850.4	281380	36527.3	271701	31621.9	285012	33275.4	263756	30264.5	203677	28541.6	287836	31220	212746	32356.9	229024	26981	256910	23412.5	89804.3	17957.6	58091.4	17561.4	42505.9	16086.9	24631.7	15957.4	23098.7	12391.5	11515.4	13872.9	10349.6	12115.4	9658.52	12062.5	10214.5	11653.1	9941.01	9769.27	9741.24	10149.9	10074.1	11271.4	6905.82	10324.3	9873.79	10540.6
	36703.6	292149	29250.1	323113	33424.5	249281	30075.8	282534	32665.5	253191	27802.2	235242	30577.3	268148	33190.1	233436	31672.6	208496	32900.5	197292	22558.7	108518	21600.3	65945.4	19860.7	35975.7	14489.7	14881.5	15378.5	16946.7	12982.4	11456.1	14030.5	12245	12280.3	9803.93	10804.6	9918.23	10009.1	9309.23	10526.6	9542.12	9625.64	10528	9551.87	10527.9	9763.39	9714.39	10815.4
	38484	290306	37976	238752	28231.7	239823	35859.7	291068	36982.9	266610	36917.4	226895	25007.2	216773	32654.3	254600	30135.8	245806	25649.7	180010	30655.3	134891	19888.7	73270.8	18257.5	35815.1	16678.7	19933.9	13740.9	12954.1	14167.6	11527	14752.3	10446.9	14140.8	10624	12114.8	11418.4	8150.5	10132.5	10343.3	10897	8836.45	9141.97	10201.4	9627.6	12665.2	10838.4	10102.7
	41034.5	307029	34111.1	281343	34375.7	300226	30954.3	249784	32776.1	262932	33927.1	217162	36833.5	202351	31616	238974	30295.2	169047	34017.6	174323	26079.1	114324	21216.9	59846.6	17460.2	42925.5	18040.3	19604.5	13565.3	14837.7	12069.9	13090.8	12217.1	11530	12258.6	10677.1	11291.5	11580.2	11559.6	8633.76	8927.56	9633.52	12826.9	10217.7	9233.6	9005.67	8939.37	10691.8	10030.6
	34914.8	339838	31886.9	308426	36558.3	286795	35271.7	250133	33614.5	254600	26441.7	233293	27129.6	226807	33417.3	182094	30110	238149	26077	178156	28373.6	106559	24968.3	64678.4	19150.6	33509.1	16540.3	20154.7	14274.7	16465.8	14916.4	11927.6	12215.6	11706.1	12316.8	9876.43	11426.2	9725.03	11331.5	11737.3	9127.75	9297.09	9105.83	8618.94	9790.35	9650.38	12505.9	9529.18	11398.8
	32744	300351	33089.8	259781	33385.8	257147	32078	257390	32395.4	264191	31438.6	207765	37502.7	227603	35347.4	227263	32021.3	191578	27765.1	187304	27318	94022.1	21010.3	51928.5	18178.3	39483.9	15570.5	21324.5	15101.1	16205.1	12195.7	11526.7	13270.4	11070.1	10947.8	11254.4	14033.6	9246.37	9935.3	9662.89	10859.1	9959.44	11735.9	8428.08	10325.6	12109.9	8742.57	11021.6	8770.59
	33588.9	298550	29705.5	250621	30403.3	256745	33837.8	291867	34239.6	207129	28402.2	224486	33258.4	220830	28866.4	258421	31462.3	182925	31654.1	181576	27492.6	110872	20566.7	55144.4	16432.4	41727.4	17122.8	18662.7	12511.6	16481.4	14101.3	13508.9	13498.4	10055.4	11639.6	11855.6	10914.4	9983.83	10965.3	8583.77	9325.91	10117	9626.45	9028.93	9534.9	11063.2	10731.8	9423.39	8874.15
	37389.5	318891	32598.7	276989	29363.6	283749	37357.3	289837	34907.7	274014	31004	230891	35464	265854	28273.2	224307	32624.8	179405	27979.2	165376	23225.6	142222	22008.1	49937.2	19557.6	31637.1	15972.9	19272.1	15861.2	20135.5	13082.6	12444.4	14104.9	11408.2	10623.6	12673.2	11555.5	11750.5	9917.44	8863.81	9207.9	9442.19	10625.8	9029.19	10630.1	10244.8	9816.89	10714.4	10524.5
	36141.1	304612	34101.2	332964	31036.6	237281	35955.7	281636	32775.5	229382	28423.3	282637	35312.9	225556	33204.6	213112	28774.9	166448	30355.7	202692	21913.4	96680.5	21246.5	58208.9	18352.8	29426.8	16142.4	24422.7	14576.2	13726.3	13038.4	15308.4	13735	12817.6	12426.4	9701.11	11202.1	10560.5	11041.4	8961.67	9838.92	9877.32	10216.8	10842.9	11003.4	9811.21	9641.56	9466.45	10180.3
	36565	292481	39144.8	308810	37818.8	282059	27553.2	286422	34412.5	251821	36125.7	262021	27567.5	212477	34517.2	160043	29099	186844	32766.5	185495	24787.6	76596.5	23177.2	53158.2	17258	34092.3	15384.1	27265.4	15008.2	13773.3	13448.5	12308.5	12760.2	11952.7	12697.9	11381.1	12908.8	10258.7	10141.2	10496.7	10017.3	10586.9	11074.9	9318.92	10585.9	9635.68	9641.32	9212.95	8470.69
	41494.1	339055	39354.5	232091	39160.7	309755	30659.5	275358	31820.6	237508	32080.4	175027	37989.3	222108	30235.7	202987	28762	189800	32699.5	198885	23341.2	135041	19474.5	64848	21531.1	38716.5	15002.9	20125.2	14930.4	12311.2	13492.4	12197.8	11733.5	12991.1	11820.3	12062.1	9795.64	9560.08	9467.26	9736.98	9142.25	9711.86	9851.43	9242.79	9924.25	10582.5	10393.1	10111.3	10424.7
	31825.2	257717	34398	257216	34694.4	241392	40209.1	218411	40922	221344	32659.1	265783	31833.2	203301	35515	213122	29543.2	171808	29533.1	185090	24199.5	117327	20894.8	73413.7	18236.4	37063.3	15383.7	19526.9	14707.1	15722.5	14451.3	11385.9	13219.4	10852.8	10800.1	10812.4	11744.5	10443.7	11212.5	9522.54	10611.4	9770.91	10933.7	12053.8	10391	8881.89	9338.56	9221.28	10758.5
	37362.8	250816	28158.7	276199	36855.3	228076	36740.5	237948	32321.8	200368	30785.4	195785	34999.9	237520	29651.6	189770	26914.3	216264	33759.4	221719	24882.9	83911.8	20609.1	54511.8	17155.5	32863.2	15780.7	22066.1	14721.3	17047.6	13610.8	12359.8	13386.6	11557.4	11142	9797.5	10851.7	9453.77	8803.44	9818.76	10809.5	9958.82	9218.35	9696.12	10015.1	10720.9	10062.5	10252	10886.6
	35935.3	306209	29633.3	268400	34541.5	329794	32504.3	303389	29274.9	209483	31825.3	270854	29794.6	250101	36674	228013	33361.5	195490	26480	169798	23108.6	91724.4	25776.4	50344	19004.7	36619.8	15353.2	25352.1	14734.3	14915.3	12933.1	12558.3	12550.1	9650.17	14187.5	10904	11790.2	9871.42	9260.1	9220.12	9948.87	9673.91	10779.4	10155.2	9368.49	10438.5	9614.48	11189.8	11637.3
	32390.9	306718	35155.6	281869	34501.1	289672	29825.8	271110	32661.4	223341	34434.3	203966	37388.7	227437	36072.4	214604	30280.3	159797	32730.3	176347	23476.8	107825	19168.6	67502.4	16277.7	37087.9	18145.2	17328	15599	14905.7	12473.8	14097.3	13699	12837	10937	9325.58	11213.2	10331.9	10767.9	10411.2	9081.8	9747.86	9525.61	8645.48	10170.2	10707.6	10027.1	10291.8	9226.49
	33947.7	357902	32472.4	283469	31109.7	277729	37345.4	230153	32181.4	281570	33550.3	222148	30452	239676	28972.9	176725	31743.7	179762	28205.8	172296	22777.3	97364.2	20151.8	64727.4	21156	34748.4	17020.5	20472	14020.3	15268.6	14367.9	10885.7	13080.7	10596.9	12193.5	10961.9	10694.1	10370.7	10049.2	9877.39	9675.27	8125.11	9070.14	10275.3	9949.65	10009.3	7880.18	9289.2	10317.5
	39158.2	376568	34928.1	269233	37998.1	238610	36023.7	221399	36698.6	205955	32202.7	257366	34608.1	226420	37217.7	194417	35337.2	186311	31311.1	157637	25011.8	120438	19114.8	58321.1	19041.4	31157.5	15862.6	17392.3	13688.3	14520	14651.2	11144.4	13235.6	12511	12237.9	10839.6	13885.6	9569.45	9507.83	8686.79	8713.76	8436.91	9069.3	9828.21	9419.74	8459.11	9826.58	10005.1	12180.5
	36277.6	303948	34030	274191	37538.2	291303	34101.5	252906	34330.8	221458	31781.8	237772	29472.9	173709	31120.7	179766	26816.6	197576	28856.7	209557	25348.9	110455	21141.3	74008.1	18702	43286.4	14503.2	27020	15949.2	14775.7	13379.4	12497.5	12155.5	10712.3	12796.2	10501.4	11629.8	9573.49	10688.7	9994.87	8560.71	10881	9602.55	9524.68	10925.4	9710.46	7925.99	10713.3	9275.82
	31646.9	279612	34427.2	283177	32235.3	320173	36805.6	220568	35820.9	273415	30330.6	241093	34255.8	238639	34294	215832	28381.7	195761	32082.6	188417	21643.4	95734.2	21783	60789	17266.2	34382.6	14692.2	18831.8	15781.3	13279.2	12453.4	13218.1	12182.3	11607.9	9021.18	13103.6	11011.2	11817.6	8397.45	10054.3	11282.5	11331.7	9737.15	10438.1	9980.29	10571.7	8164.79	11581.5	10710.1
	38324.8	283530	36904.5	306424	38046.2	300938	36021.8	244488	33901.8	193589	30052.6	175430	33767.2	173703	30978.9	175461	33327.2	189366	31602.1	202772	23837.3	108082	20890.5	65480.5	19237	36820.9	15365.2	20829.6	15803.3	14366.1	12604.7	12312.3	14152	10556.1	11296.6	11466.4	11149.1	10116.1	12071.1	10315.8	10137.4	11569.5	10858.1	10127.7	8379.99	9654.32	11373.6	11487.8	10886.2
	30613.2	344058	37710.1	359473	38289.1	237683	28836.8	311672	34727.5	254765	33249.5	238980	31047.5	211177	29867.7	230167	24576.5	194995	27934	189297	23165.3	108240	22708.7	57560.5	16686	40211	17259.7	19825.2	14161.4	15338.9	12787.6	11708.2	13004.2	11587.5	10830.4	11104.8	11064	10767.7	8705.72	10581.6	11035	9590.32	10072.3	8030.8	10384	9579.43	10374.1	9215.74	11735.4
	39518.3	298878	37136.5	317591	35950.6	332834	37927.5	240513	29578.3	256513	31597.1	204252	32585.2	184416	37527	179339	32073	209589	27870	153972	27834.8	91220	20162.1	69769.8	18004.7	37951.9	14173.2	23848	16425.3	16325.6	13856.4	12350.7	14335.7	10228.6	11285.3	11095.3	12426.1	11157.5	9973.02	10140.8	10227.1	9176.83	10403.5	8702.98	10151	9628.28	9915.17	8183.27	10041.4
	31149	274088	34270.7	290128	31686.5	271575	34497.8	245729	34986.2	239676	32580.3	226074	26662.8	194137	31942.3	206096	30697.4	241757	28259.1	182674	23610.6	112241	19730.2	50312.5	16277.4	25718.7	15313.4	21992.1	17258.2	14887.7	11494.1	13861.5	11326.9	11704.5	12225.7	10214.4	13503.2	11176.5	9826.99	9362	10124	9416.77	9668.29	11113.6	7727.47	10137.3	12963	10041.4	10463.6
	35164.7	266188	34803	305973	33046.2	274860	30646.4	246981	31478.1	209521	33844	212367	30282.4	198859	29792.4	230278	32479.3	167515	27226.3	155233	24264.3	92939.8	22323.5	70842.5	20867	44074.4	15712.2	20956	14519.9	15752.8	13966.5	12351.1	11169.7	11121.6	11849.7	12497.4	10735.9	9836	11458.5	10876.6	8053.65	10599.4	9385.59	8683.83	10257.1	8766.07	10079.7	9989.96	10034.6
	35349	337155	30004.4	277125	33368.9	279997	34246.5	264981	33149.5	330092	35572.2	208514	35254.1	188011	26902.7	213705	36196.8	169842	30339.8	198532	22832.4	102772	20530.5	62021.3	17960.2	32956	16532.9	15357	15847.2	14975.2	14219.4	12126.8	14121.8	11729.5	11597.9	10528.9	10151.2	11262.3	10379	10988.4	11192.1	10395.9	11404.1	11168.7	10483.4	8591.93	10897.4	11546	8251.1
	40189.7	270799	32803.4	298221	36443.5	278823	33092	265101	28542.4	286817	33963.1	183902	27087.2	208496	32463.5	223701	27516.9	171560	31366.6	204542	22825.9	99853.1	20625.4	56073.3	16626.3	41440.5	16636.6	23245.8	13934.5	13828.7	12296.7	15271.7	12232.6	12506.5	11480.7	11834.4	10027.3	10495.8	10823.3	9544.45	9751.09	10174.8	10324.9	8051.2	10424.9	9691.54	11195.9	8309.66	8863.53
	40645.1	317896	39055.3	326318	37314.5	238715	30023.8	242529	32513.7	222552	36797.6	218628	31088.8	220489	29857.1	216163	27234.2	224278	29780.5	153595	24773	90778.5	18930.8	62239.8	17988.9	31017.7	19594.9	24645.5	17100.3	16541	12783.3	13542.5	12188.6	14160.8	12443.7	10964.9	12088.4	11264.6	10077.9	10974	8930.94	9910.87	9457.19	10131.1	10810.9	11678.1	7744.31	8729.72	9170.7
	32062.7	234694	34022	260164	32285.1	253986	29728.4	318847	37661.8	301448	35554.1	266143	37093.6	212309	28244.5	169099	28713	169290	31932.8	152561	25925.9	91729.5	22990.9	59148.7	19154.5	36096.6	15031.4	19642.8	15339.2	16511.2	14499.9	15314.8	11301.4	11927.3	11495.8	9420.61	9810.51	10974.5	10295.7	9696.84	10671.2	11466.9	10648.8	9813.64	9097.99	11053.7	9019.1	8824.14	9629.06
	30899.8	300672	38616.1	277185	33428.2	226789	35688.4	258979	35642.4	263636	36127.2	263323	30515.3	211880	32819.9	230353	30495.9	200355	28528	215773	25310.2	99381.4	25899.5	75747.5	18857.1	39597	18562.1	22016.9	13845.9	17099.9	14419.3	13267.1	12897.4	12974.7	11177	10458.3	12391.1	10227.7	10423.2	8381.7	7505.86	9734.01	9526.89	9811.86	8350.95	9131.14	10616	9729.7	9727.18
	45881	259460	37304.2	226219	33667.8	304338	38231	251691	32367.4	260264	33856.2	242268	30365.5	209613	34401.9	216306	28970.9	178844	29167.7	230021	24308.9	103741	22159	63452.4	17495.2	40073.4	17373.2	23033.7	13079.6	14630.4	12855.2	12903.7	12778.6	12221.8	11114.6	11484.2	12369.7	11033.5	9289.48	11359.7	7619.29	12369.6	8796.73	10857.7	10982.1	9251.69	12192.3	8686.08	9464.69
	33937.1	273816	37668.9	307471	36697.2	272415	33786.5	307026	34521.4	197632	29484.4	184343	31569.5	193667	32821.9	255528	28731.4	171140	30636.3	251095	22940.3	102281	18312.3	72874.9	19783.7	41300.8	16462.3	19434.9	15817.4	15430	11997.5	12946.5	12572.7	10608.2	12649.9	10898.7	10944.3	10437.6	9111.02	9078.83	11053.2	11472.9	9703.76	10211.6	10244	9004.22	10007	9015.58	8541.99
	34660.3	329260	37885	279838	33879.7	297971	28891.8	298012	35350.1	210351	31523.8	239063	33994.1	181311	32270.7	203379	31558.5	175171	31743.2	256960	25259	90786	20283.9	62552	17600.4	39570.7	15998.3	22985	13409.8	15154	12748.8	11912.5	13345.7	12167.5	11930.8	11408	10890.9	10379.6	9652.09	10601.7	11125.6	10810.1	8631.42	9814.86	8254.95	10425.3	10028.4	9997.36	8817.36
	39275.8	327683	33498.7	248008	38333.1	306691	34365.1	256246	38475.9	263449	32906.9	230447	33876	240091	32105.8	198391	29550.5	197135	32106.1	181438	27006	99272.7	19411.6	56879	17941.2	29154	17534	22791.3	14114.3	15468.3	13286.7	14150.9	11870.9	14325.2	11286.8	10371.5	11433.3	11380	10830.5	12357	8182.65	8112.56	8464.21	10256.1	11208.7	11722.3	9490.5	10367.4	8150.92
	38603.9	297094	30602.6	274151	37615.1	256337	32518.1	261823	33068	277969	37199.7	235958	31786.3	200273	29731.8	254146	30649.4	227596	31064.5	179348	23577.4	108135	20787.4	64509.1	15687.2	33084.3	15975.9	18619.6	14305.4	16605.2	13100.2	13115.5	12634.5	9230.86	12715.1	11709.1	11733.8	10560.6	10467.7	10157.4	10397.6	8455.14	10704.1	10016.3	9696.96	9085.33	9048.95	10689	9827.3
	40093.7	283368	32713.1	289551	36649.6	318158	33861.4	246250	30930	241045	35674.3	218470	37805.1	226581	33362.7	234800	31945.7	216281	31870.9	184156	27108.8	97936.4	19701.2	69332.4	21271.8	34962.5	16312.3	22194.4	14762.7	17436.4	14075.3	14241.2	11923.8	12462.5	11667.2	11310.2	11580.9	10891.6	10084.1	10790	9547.12	9222.17	10770.4	10127.2	10269.3	10570.4	11081.4	9908	10695
	31484.9	268372	37260.9	272417	37780.5	260789	31690.3	194336	33580.3	193193	32043.8	243464	32690.7	203465	29403.3	188759	29695.2	193143	29570.8	159318	26268	113782	21136.5	62913.3	20902	40008.3	15863.6	21908.4	15441.4	15519	13251.6	13421.9	12973.1	11234.9	11180.9	11743	10682.9	12078.6	9669.65	10808.8	8950.56	8918.71	10102.4	9064.91	9662.38	10176.6	9281.63	11603.8	11056.2
	38565.6	266896	36696.3	320750	36743.3	252602	32366.6	283003	28186.1	244261	33556.7	240419	32911.3	214874	27507.1	180672	32016.8	192942	28017.8	181376	24523.9	102552	21488.2	60734.8	18004.8	35283.7	17233.6	16179.7	15732.7	18571	16145.1	14183.6	13695.6	12371.7	12017.7	11102.3	12684.6	11973.5	8831.12	8920.41	11884.6	8863.25	10746.5	11219.2	11514.8	9266.43	9309.34	11704	11274.1
	40832.9	291414	32971.3	309584	28546.9	286601	29015.4	244956	39169.8	265298	32591.1	269607	27422.6	230558	28858.7	209224	33013.6	200659	30307.8	223454	23765.5	88453.6	22370.7	72642.6	19493	42550	16296.1	20770	13066	14251.9	11828.8	11903.6	13846.9	11569.9	11089.6	10330.6	11043.8	12866	10022.1	9892.15	11089.1	11896.7	10203	9518.04	8858.42	9903.62	10906.1	10683.1	9232.42
	39345.9	273310	32284.6	280757	28650	251369	32090.2	234969	34439.4	268940	30045.4	222332	30294.7	204555	29006.3	197466	32635.4	225973	27049.2	155655	29193.1	88187.8	20361.8	49526.2	17856.2	26784.2	17602.2	24137.9	14549.8	13662.3	14311.8	13074.6	12649.4	12929.2	12754.7	13614.5	9809.82	10369.6	9940.79	10969.5	9555.75	9341.17	10073.5	9308.02	11582.4	10562.1	9533.41	10606.2	8815.38
	37185.6	287835	36505	311018	30617.9	271078	32773.1	297880	30575	231905	35693.5	222257	33120.5	216016	32790.6	228854	26018.9	186931	26031.8	150796	23978.2	106306	19999.8	61884.7	15282.3	36523.2	16273.2	19191	14527	19436	12954.7	15903.5	12137.9	10247.3	12302.9	10725.2	14016.6	11957.8	8605.85	10875	8510.66	9218.7	10161	10252.9	9164.92	8246.57	11228.6	9716.46	9525.67
	37034.6	308546	29885.9	264066	35090.7	270482	34765.8	284568	31450.9	262797	32469.2	203231	30587.2	215980	28490.6	166136	28067.9	200846	25662.9	181691	25784	122349	17815	58939	20253.5	32123.5	15679.4	18139.8	14659.1	17140.7	15233.7	12323.5	11691.3	11510.5	12442.2	9830.52	11093.9	9922.42	9884.68	9480.12	11996.7	7564.7	10752.3	9989.38	10881	9439.72	8863.5	9408.55	9413.91
	29979	328607	34765.4	292265	36404.2	261831	36932.6	282946	33234.3	219537	29906.5	221962	29616.9	267204	28927	195090	27564.5	210267	28077.2	200728	22470.8	105213	20300.7	61855.5	18710.4	32296.4	16596.8	19730.6	15658.4	13907.3	12684.4	12544.9	15219	11552.3	11803.6	13050.8	11226.9	10694.5	10255.2	9577.31	9571.48	10241.3	10871.2	10042.5	10754.3	10176.4	11362.8	10175	9187.91
	36744.6	278874	35672.6	312529	35895	255666	33031.4	231890	34065	243531	33961.6	197337	37380.3	216918	33852.9	217210	34959.2	215336	32389.3	190188	23883.5	123643	23483.6	68337.9	18001.2	31860.7	16547.8	17871	14563.6	16278.7	15647.1	13029.7	11848.7	12432.1	12336.3	11163.8	12932.2	10613.9	9637.28	10501.7	13955.8	9610.06	10245.9	10151.2	9195.36	10570.2	10447.2	8887.76	10436.4
	34025.2	367760	30900	241549	35540.9	241839	30300.4	232310	33679.8	223768	34333.1	236671	28415.1	203336	32065.2	251905	31755	188962	33658.5	169919	26745.9	95785.3	22323.3	60017	19578.4	32368.2	16998.4	26315.6	14762.9	14684	13889.1	12885	14818.9	11396.9	12680.9	11750.2	11456.2	10789.6	11840.5	8755.6	9498.78	8842.7	9574.17	10129.9	8447.31	8364.53	9492.81	7551.04	10206.8
	38062.7	268968	29189.6	258148	34341.2	230496	35799.2	215027	40148.2	232295	30665.7	233523	34560.6	226241	31286	263105	34904.9	149970	32420.7	156273	24566.5	96296.7	22431.9	44896.6	19729.5	31636	16841.4	19956.3	14985.1	12867.7	13314.2	11976.3	12851.2	11201.8	12653.5	10939.7	10616.7	9555.82	11402.2	10736.7	9556.48	8837.19	11897	11117.6	9977.42	11229.1	10479.3	11955.4	9891.87
	36019.5	333633	39158.1	356883	37216.8	261704	33520.3	339324	30838.8	204714	33344.4	254829	30857.1	192671	31577.2	237376	29447.4	206022	26959.4	189743	23485	110021	22449.7	59933.3	21546.3	31174.8	16232.1	21879.6	17465.9	17289.3	13621.2	12516.4	12587.9	11778.5	12410.8	12682.6	10413.4	9733.3	9609.35	8841.18	9417.07	9654.52	9722.98	8909.61	11030.2	11245.2	11510.4	9602.08	10063.9
	34734.6	264266	33404.8	315467	35305.3	279187	32329.9	252177	29792.1	305101	37809.3	250379	31799.2	253381	29255.2	216100	34412.4	160583	31763.1	191867	24319.2	96961.7	23759.3	61866.8	18745.1	34337.8	17265.9	17666.1	13688.6	19051.2	13257.3	12346.1	12644.6	12485.6	10032.7	10796.6	13069.8	10021.7	9462.36	8905.5	10882.5	8430.61	10453.4	11012.3	9279.85	10143.7	10456.5	8671.4	11774.2
	31212.5	322731	33393.3	305462	33026.6	264536	31546.2	233248	35064.7	245805	31204.6	275669	29293.4	223138	31761.2	172721	30093.6	204345	29826.9	205365	26989	96562.1	20463.7	65355.9	20034	39654.1	16845.9	27215.4	15583.5	15932.1	14609.3	14055.2	13397.2	11441.9	12052.8	9731.58	9953.56	10675.9	10313.3	9651.6	11258.2	12351.9	8992.8	10752.3	10738.9	10479	11416.9	10328	10657
	32633.9	293754	33215	384258	40770.1	292405	28821	267048	35579.4	274658	34565.1	255949	30267	196141	30729	215622	36206.7	187343	30946.1	172419	25449.6	137933	20668.4	72168.8	17507.1	42874.5	15963.8	19683.1	14431.4	17775.1	11728.5	13787.6	11279.5	11554	12165.5	12663.4	12621.5	11624.5	10743.9	11552.7	9434.45	10695.9	9949.42	11206.2	10523.8	9211.4	10151.3	8457.63	9941.29
	35727.8	287198	38471.1	250956	33476.3	286061	34121.7	210328	29065.9	303876	33707.2	239550	27005.2	209179	34848.5	233992	31439.9	170030	30251.6	155084	24900.3	94761.4	22985.2	66862.1	20645.9	35406	17118.7	17997.2	15060.5	14770	13178	11826.8	12488.5	10109.3	13259.4	10676.6	11163	8462.64	9189	9197.97	10455.6	9827.73	9919.68	11443.4	9550.5	10513.1	9078.02	8433.67	11847.6
	34378	293575	32335.2	237587	42241.6	289261	29168.7	272540	40528	256540	35405.3	182954	31195.4	208019	34655.1	216563	28669	240166	30647.2	164946	24719.5	80323.8	23546	64098.8	17308.8	43958.1	17472.6	24260.1	13647.7	14323.5	15043.3	13397.4	12956.8	11462.4	11583.4	11063.8	11504.4	9977.26	11796.7	11093.9	8611.23	9851.22	9714.82	10735.3	10114.9	11443.9	7744.41	9862.3	9739.9
	41437.5	296881	36319.4	345760	40175.9	254313	36224.1	257633	36069.3	247651	30552.2	176731	31847.7	234827	27428.5	219509	32846.1	184599	33379.5	182506	21993.3	104260	19569.6	43658	17706.6	41254.5	14156.5	17450.4	14919.5	18523	12844	14951.8	14656.1	13347.1	12387.5	10149.2	11209.5	9944.78	10707.6	9084.74	10721.3	9821.04	9417.29	10740.3	9077.69	9342.76	11153.9	13040.9	9984.8
	34180.4	314774	37951.3	292240	32616.5	266309	36187.7	259117	32965.7	248847	35395.5	242372	31224.6	215184	32739.1	233006	28115.9	196524	25389.9	196123	23952.5	141694	18623.1	65459.7	18395.9	29371.7	18560.3	18531	15005.2	13929.3	14139.2	11815.9	11623.2	12834.4	11469	9437.98	11269.9	9442.39	9903.18	9762.09	10453.2	10308.2	11038	8980	8479.6	7901.27	9958.39	9696.98	11115.5
	41196.7	338824	36329.4	348317	35143.8	283832	34804.8	254962	29178	245485	35663.9	215421	31449	241544	29522.7	221535	30626.4	200295	29094.3	180394	25772.6	101138	20602.9	63402.1	17493.2	36435.9	16193.9	15597.6	12972.7	13877.3	13332.9	13392	13745.3	11961.5	13739.1	11980.4	10167.9	10930.2	11390.6	10547	11494.2	10233.9	9821.35	10782.8	9943.19	8982.75	10083.7	9929.1	10518.5
	33677.8	275368	37930.5	280097	35777.6	303848	33563	242963	33783.4	256441	31773.4	241653	30265.3	227365	29332.3	248763	29836.4	220363	27330.1	178520	27599.7	86910.1	22396.7	60645.1	18609.6	23323.3	15481	18832.8	14065.4	16216.6	13633.1	11480.9	12514.6	10417.2	13427	9511.11	11853.1	10977	8606.64	11427	9717.03	8347.44	12252.4	11048.8	11448.4	9219.52	11921.6	10505.9	9173.9
	40617.5	276238	31368.7	241391	34466.6	322978	36184.8	216170	31030.9	265729	30067.3	261105	30303.7	251370	34118.5	276740	27269.1	160831	31461.4	213478	25570.6	132493	18209.4	62633.6	17295.8	46137.8	15751.4	17973.6	15172.7	14183.2	13891.3	12527.9	14190.9	11426.9	10724	10822.6	10127.8	10082.4	10746.8	9746.46	11585.9	10376.1	10090.5	8607.83	10826.9	9995.01	9453.62	9304.2	10063.5
	33996.1	313236	35261.6	308735	32196.9	223103	34964.5	280776	32627.2	224625	35449.2	250650	35148.9	183114	31764.1	203679	26025.1	192868	28851.3	181153	24891.4	124631	20796.5	77540.5	16561.4	38944.4	16421.6	23196.6	15023.6	14187.9	12999	13285.1	12626.5	11322.9	12234.7	11380.9	12404.3	12563.8	9941.54	8149.9	9461.7	9685.45	10289.4	9089.16	10641.7	9942.66	10463.6	9059.97	10402.4
	38011.8	371423	37078.1	302023	34612.1	318888	33068.8	276588	38438.1	242251	32838.5	218823	29913.5	238498	32170.4	193916	34241.3	177037	30825	154281	25975.7	114385	18837.7	81136.2	17755.9	35467.8	16825.1	19780.8	14300.9	14645.4	11612	13938.1	13236.7	11023.5	10874.8	10367.5	10919.9	9432.77	9609.08	9319.08	11503.3	12469.8	10942.1	9847.17	10524.6	9605.07	9513.84	8899.46	10953.7
	33930.1	233224	33800.3	303977	30116	281911	37571.5	240710	33878.1	211924	29990.3	230206	36858.9	194793	29816.7	183566	33009.6	144454	26683.7	225309	25076.5	110072	19672.1	58404.9	19360.7	38733.5	18466.2	25524.7	14872.4	16706.8	13463.4	13102	12351.8	13226.4	12388.8	11742	12276	9141.22	9450.26	8753.73	10026.3	8530.37	10974.1	11469.7	9494.19	11716.9	11367.5	9885.51	10744.8
	32497.7	288421	33368.5	341255	36876.6	222872	36930.5	287564	28024.6	281047	31041.7	256820	31740.5	266034	30761.3	186757	27107.3	194185	28728.7	185168	24169.3	92998.6	24476.2	62784.3	19687.7	34455.7	18411.2	19386	15615.8	12752.9	14195.6	13049.6	12399.3	10129.4	12669.4	9742.8	10661	11467.7	9527.95	8912.45	9058.53	9370.31	7894.43	9994.96	9882.87	9444.23	10080.5	9863.76	8609.67
	34772.5	341251	32295.5	311107	34533.4	297350	36051.5	336758	33285.4	233496	31980.4	237261	35068	174769	27284.5	217171	29777.2	164844	31057	198357	23360.8	116369	19899.6	60488.7	17187.4	40240.9	15710.7	21226	15233.6	12954.4	13766	14216.2	12792.7	12247	12483.4	12013.3	12281.5	10192.5	8947.71	10354.3	9405.21	10293.4	9643.86	11240.5	9654.55	9951.56	10308.9	8480.3	10425.1
	38612.2	267186	36134.6	281225	33067.1	265682	33671.5	258829	37523.5	273637	31031.4	244221	32247	221963	32910.7	177159	30985.3	201483	31074.1	159287	24263.2	100111	19041.8	60874.2	18541.3	29318.8	17404.6	24192.2	18438.7	18059.9	13584.4	13572.7	13332.1	11588	12345.1	10492.2	11958.8	11158.9	10119.7	9451.06	11798.9	9614.99	11480.6	11016	9324.6	9422.3	11337.5	9819.71	9791.2
	42636.4	296513	36387.1	266886	38067.8	256725	34082.3	276764	36987.6	230549	33203.6	236773	29040	207253	28902.1	232273	28283.7	183877	36496.1	171615	24423.8	96208.5	24791.4	60725.7	18105.2	33934.9	16435.4	21092.7	13210.7	16376.7	12360.7	11146.5	13394.5	12863.2	11792.5	11307.3	10507.9	10364.3	9107.21	9760.93	10431.5	9492.73	10017.2	8008.84	9220.98	11816.3	9256.41	9713.84	9067.23
	34846.8	281239	28996.7	294807	33780.8	328171	34070.7	308435	31169.7	220167	37322.3	217173	31104.9	194039	33971.9	220810	29023.3	194216	29167.3	197388	25696	107672	24883.4	47940.9	20154.7	38597	18736.2	23176.2	13768.7	17757.1	13405.9	14090.2	12054.2	9940.93	12095.8	10689.6	11914.4	9839.52	10125.8	10927.9	12200	9295.87	10290.6	9496.31	8534.65	10546.4	10555.2	10398.8	8482.71
	38397.6	286799	37108.1	270212	34676	294944	34357.4	211194	30966.5	203498	37525.7	237239	30172.8	236119	29265.9	209731	30647.3	236497	33706.7	224573	24420	95801	21822.2	65839.3	21278.7	33343	20052.4	24959.4	14709.9	13953.6	15117.6	11943.6	14354.6	12444.4	12677.5	9218.48	10678.2	12009.4	9319.18	11267.1	10799.5	11774.5	10464.1	9939.68	11041.1	10839.6	9437.64	10157.8	10660.7
	35611	273890	36768.1	300094	33811.9	323962	32149	256828	33346.2	247885	34835.6	197140	37760.4	259146	30137.1	182144	29964.1	210562	28802.9	219526	26241.2	106276	20996	52071.8	15017.3	29761.5	17497.9	18385.3	14666.4	14247.2	14761.2	11901	14028.7	11490.9	11856.7	12924.4	11412.5	10046.4	9132.72	10443.3	9455.72	10480.2	9712.85	7803.67	8814.8	12213	10577.1	9085.81	11356
	34468.5	294367	36628.2	241250	36346.7	247763	33685.4	266349	36445.1	204543	33817.7	221706	32418.2	219616	34260.9	246478	26997.6	193602	30759.8	185764	21269.5	80201.2	21642.4	52777	19122.3	38511.5	17719.6	17944.5	14893.5	15568.8	12180.6	14419.7	12642.9	13541.5	12588	11001.2	11564.8	11098.2	11590.2	10718.6	10360.1	10301.8	11026.8	9930.7	9577.32	8632.61	10947.2	11088.3	8717.34
	45027.9	299769	32772.7	272216	36144.7	285408	32698.8	230518	34191.7	274441	28568.8	241064	30104	228274	32967.2	184242	33244.9	218773	31087	170267	21972.1	102839	20104.1	65195.7	18154.1	37022	14841.3	23405.1	13577.5	16818.7	11739.6	13300	13375.7	9863.1	11483.6	13903.2	10821.8	10316.4	11616.5	9830.8	8823.07	9804.97	9272.42	9387.54	11171.3	7595.91	9373.86	9352.01	8591.39
	36441.9	289694	33030.2	269338	42701	323387	31524.4	247832	36947.2	233292	31939	263433	32661.7	228737	31345.8	180524	34082.2	252266	36702.6	177147	25174.7	99473.2	20996.3	70082.7	20724.5	33716.5	16414.1	20061.8	14661.7	17417.9	13173.3	12321.7	11238.2	12214.8	14463.4	11843.6	10471.9	9857.95	11300.8	9258.52	10446	10939.7	10044.1	10448.6	8779.48	11842.1	10507.6	10504.3	9724.08
	38997.2	302629	34023.6	320344	36635.2	295387	30999.7	223208	29879.5	208635	31058.8	185195	26811	179761	35683.1	196823	29004.8	201529	27531	138509	24906.9	118704	21294.1	56380.6	16141.6	39206.8	16017	25972.9	14670.8	16040.9	14158.7	12791.6	14075.5	11957.3	11178.4	10624.7	11253.3	11668	11430.5	9207.43	9579.69	10490.2	8281.93	10910.1	8823.97	9854.32	9445.11	8230.1	9393.87
	36444	305633	36943.7	288778	32950.8	268012	35166.1	247045	28771.7	210774	33658.5	223734	38460	174780	25856.5	219444	30736.3	163864	32786.8	229222	25583.1	96963	20465.6	52252.1	17969.4	34138.1	17727	27674.9	15476.1	14972.3	13832.9	10530.8	10557.3	12718	12589.5	11303.4	11622.6	10867.6	9724.49	11134.2	11280.7	9623.56	9991.43	10989.9	9055.47	8375.23	9108.81	9322.32	9885.82
	37630	256628	33421.3	262778	30525.5	255447	31354.6	281252	34776.8	229759	27359.9	232484	30869.6	173232	34148.9	207838	29438.2	209017	31154.4	189103	29092.9	91868.8	22686.2	63020	19460.2	38243.8	16720	23591.2	14098.1	13619.1	13651.3	14143.9	13301.6	12087.2	11854	10793.3	9832.28	12044.2	10973.3	11071.8	8525.26	10634.6	10609.9	8336.65	9187.85	11382.2	8540.81	11083.4	10424
	34344.1	312973	31453.2	264361	32492.7	262207	32650.1	247974	37548.6	246993	36617.4	184253	31451.2	206045	29604.3	206496	25382.4	223596	30165	153197	26407	81331.1	19842.4	54906.9	20295	38388.3	18083.1	19432.2	16030.7	14948.8	14789.1	13384.3	13332	11613.2	11826.1	11901.5	13058	10787	11834.7	9637.4	11095.4	10919.6	9564.47	9789.02	10864.2	10864.9	11362.8	9527.36	9026.45
	33820.2	306241	33622.7	287629	37320.9	270978	35649.2	268951	30991	174504	31359.9	230250	31261.6	203803	30870.5	258663	36153.5	224525	27081.5	161921	23927.9	104855	23011.8	57315.2	19572.8	32828.5	17329.8	26521.2	15262	16054.3	12851.6	12268.6	14661.4	11290.6	10112.1	11075.8	9385.89	10253.6	10525.3	9251.94	9771.78	9217.82	9645.39	8773.18	10522.1	10231.5	10828.8	8924.77	11982.1
	38930.3	262758	30877.3	274034	32603.9	286913	30017.8	279259	38147.3	219801	37387.3	215058	32014.1	185579	33368.2	199858	29402.9	203821	31647.6	190168	21244.8	104872	21446.6	55901.6	18560.8	27512.9	17127.5	17060	13329.7	15623.9	12295.5	13084.8	11115.3	13353.6	11652.6	9898.23	10985.1	10769.9	10908.9	12184.4	8398.07	10405.1	10159.9	8415.39	9368.25	10145.9	9659.66	10593.2	10184.9
	40597.3	321674	35237.9	261299	31058.6	239025	34348.2	296849	31211.8	235363	34317.8	226864	30394.4	240480	30009.6	219295	32860.8	226195	30962.9	195171	28875.9	127057	23007.4	56896.9	16928.1	34332.1	17805.7	19489.2	14409.2	14537	13854.1	14042.9	14430.4	10901.5	11075.6	9875.13	13661.6	9523.67	11429	11178	11203.6	11283.2	9265.85	8993.5	9182.83	10496.7	9613.39	9994.85	7962.74
	35976.6	296848	37448.1	240815	29499.9	302698	31782	254375	35659.8	238298	33197.7	237571	29928.6	274253	33531.6	214341	29509.7	190255	26956.7	194105	23045.7	96506.9	23963.9	74243.5	20187.3	35241.5	17218.5	24513.2	14446.4	15293.8	13942.6	14331.9	12241.4	11916.7	10578.6	9506.55	11631.6	9957.82	10890.5	9275.94	9467.67	11044.7	10917.6	8909.14	8581.21	9389.44	10821.3	9123.28	10825.5
	33234.7	289107	38388.8	251249	34817.2	275317	32275.2	258637	26101	284978	32563.2	212602	30904.1	259891	33295.1	211329	27201.7	182331	28439.2	157578	26957.4	103605	22632.8	58545.5	18622.3	39596.1	14019.7	23603.1	15487.9	17218	13332.3	11455.6	12002.8	10386.5	11054.1	13236.3	12464.1	11894.2	9176.13	8173.86	9831.78	10128.8	9725.06	10382	9132.95	9936.7	9778.74	9411.05	10838.7
	40742.7	358175	36912.8	315448	34470.5	254394	27039.7	312004	36878.2	272195	27527.4	190733	30877.8	261772	31330.2	208434	25029.3	206073	29952	190134	24412.8	109985	23375.1	69034	20771.1	32091.8	16594	19268.1	15897.2	16267	13427.9	10671.4	11547.1	10964.4	10332.4	11004.3	12271.7	11361.2	10280.6	8417.51	9970.19	9041.68	9254.19	9748.37	10491.1	11044.1	10128.3	10957.7	9590.38
	39525.5	297176	31329.7	266138	38529.7	237217	34616.4	256994	29384.7	229809	35656.5	217543	34695.1	237597	30462	212928	30385.6	241956	33524.1	190339	25560.2	103287	22696.5	46069.8	20162.6	35839.7	15781.8	21761.4	14299.5	16523.1	12620.4	13107.9	12423.5	10985.5	11871.9	11013.9	10161.6	11603.1	9492.88	11133.4	10428.8	11032.6	9410.39	10113.2	9835.74	10316.4	10687.2	10315.2	8696.05
	32666.2	320670	37425.3	253952	36930.4	243689	32588.4	278029	31263.6	245506	31849.4	233896	33353.7	205550	29442.8	217231	32147.4	203197	31071.1	185000	27170.6	92297	21610.8	55581.5	18812.6	34613.2	15526.5	21762.8	13970.5	18725.2	13710.8	12291	13409	11548	10434.1	10540.9	11075.3	9589.57	10358.2	10484.7	11067.4	7913.16	10144.7	9845.6	8263.17	9671.12	10810.8	10207.3	10634.6
	30476	272731	34898.8	261175	37714	270858	29812.2	250231	32598.8	187784	30422.1	221559	26352.9	243440	31872.9	215281	31586.7	191483	27922.9	205863	24018.5	146469	20383.6	60947.5	17334.4	36785.8	19453	20616.3	12473.1	18654.5	13429.3	12370.2	14291.4	11118.8	12147.8	10628.3	13322.4	10512.5	8020.63	10254.8	9731.05	11589	8741.43	10697.4	9191.73	11784.7	9965.51	9550.24	10284.9
	37464.2	271072	30445.1	272952	37942.4	236522	33030.5	231892	36767.4	269197	31361.3	229449	32050.1	245871	28042.8	214944	31946.6	168325	28463	148472	26178.2	85211.5	20963.4	65143.5	19494.6	27650.9	16600.5	21988.4	14306.3	16444.1	13204	12826.4	12661	12610.1	12514.4	9801.49	11716.2	9286.62	10986.5	9697.61	9024.49	10026.7	9422	9619.14	10691.7	9863.4	9436.14	8319.14	9324.73
	35850.9	296720	33789.2	319577	29544	227127	35578.9	293767	38809	276238	33181.2	226955	31559.9	213980	35452.3	224958	30555	175389	30399.3	215085	24792.7	104536	18666.5	53174.2	19505.5	40215.2	18618.6	21832.8	16531.7	17723	13724.1	11471.6	12761	12040.5	12405.1	10539.6	10352.2	11104.6	10486.2	11281.8	9741.47	11206.1	10363.3	9444.41	10075.8	8499.66	11427.8	11439	9847.86
	31253.4	332272	32414.6	235376	33333.6	301134	35562.4	254992	29908.2	216302	33620.6	233866	28686.3	168673	27017	168945	32710.5	202748	33320.9	188913	22595	132927	23215.4	56223.6	17273.2	51698.3	16712.5	15439.7	13795.9	14502.2	12195.2	10956.4	12978.6	10645.2	12707.1	12170.4	12835.3	10027	10895.1	11680.8	10988.1	8882.32	9098.43	10815.4	9022.33	10646.9	10120.4	9496.5	11836.1
	33345.5	293134	35418.8	280482	38274.1	261683	34682.2	277881	35197	240498	27938.9	207912	33138.2	189609	29952.6	212021	32168.5	193049	32290.6	176082	23153	118499	20545.4	60013.4	18388.3	34934.6	16559.3	17558.2	14182.6	16541.6	13851.4	11579.6	12172.6	9244.64	11647.6	11484.6	12324.6	10324.2	9222.81	10841.7	10024.3	11644.2	8842.35	8748.1	9390.73	10729.1	10414	12072.6	8556.35
	35928.4	240132	32534.3	286198	33059.8	279881	38108.5	278490	33727.3	254005	30900.7	252135	36129.3	227476	28733.5	246902	31512.1	160215	28469.3	175018	27608.6	94326.8	21299.5	63463.9	17733.9	33602.3	15275.3	24577.4	14595.2	14388	13687.1	11517	12989.8	11624.8	11206.7	10535.9	11071.7	9459.29	10441.7	10419.8	9374.13	8213.54	10258.3	11029.9	9085.4	10665.5	10127.6	10174.5	10569.3
	41944.3	285410	33811.4	316924	25439	313272	38893.4	241139	31390.1	242866	30705.4	206772	36060.7	210418	33375	248485	28399.6	164279	26260.7	167136	27946.5	112086	22873.9	52934.1	16622.7	28791.7	15613.1	20406	14645.4	14956.7	12700.5	12999.5	11000.8	11947.6	13454.1	11617.8	9260.58	9748.02	11024.3	10315	10703.1	10238.3	11425.8	9892.66	11992.9	9502.12	8889.42	9458.88	10125.6
	33867	249394	30607.7	351895	34716.3	244652	38428.8	255910	32983.1	229524	29766.3	225493	34573.7	224617	32865.3	240859	32805	200182	31637.1	166762	24497.6	117052	20817.2	49887.1	18591.1	26113.4	15481.8	22032.8	14593.4	15932.8	12752.7	12966.7	11910.8	9893.71	12878.9	12500.4	11994.6	9913.62	9659.59	12178.9	11085.1	10863.7	11851.3	9341.26	9705.06	9027.15	10250.8	11578.6	10751
	33880.5	284261	37360.4	227148	33114.5	294644	34155.4	290422	32594.8	267815	32122.6	302012	33191.6	220425	33778.8	200376	30489.5	175097	28937.7	182057	27422.7	94705.9	24649.2	55120.1	18148.4	34782.1	16637.4	31084.7	14387.4	13638.2	16387.8	13153.7	13831	11496.2	13859.6	11948.5	11406.4	9576.52	8522.12	10132.6	9631.6	11702.7	8735.05	10733.9	8666.68	10002.7	9212.35	11040.6	11853.4
	36957.5	265115	34951.4	363706	34671.1	316970	35861	250577	31092.2	237126	30039.8	241552	29131.8	212910	29514.7	208631	32682	227081	27996.4	189603	24839.5	110165	19659	62002.4	17911.8	30579.9	14822.5	16263.9	14666.4	13907.6	12811.1	13005.8	12274.4	12895.9	11513.1	9073.19	10227.7	11153.6	8878.22	8182.97	9475.5	12046.8	7647.7	10114.6	10368.3	8724.23	8771.29	10090.7	9246.85
	40390.1	283173	31478.7	294496	33404.3	256586	31212.9	228012	30501.4	212549	34244.1	244609	32041.8	190740	29296.6	207321	30359.8	222782	27459.9	160084	22795.7	89885.2	22132.7	55798.4	18891.8	30604.1	16558	29088.1	12254.3	16471.4	14326.5	13433.1	13081.7	13719.2	11981.5	10815.9	9923.85	10638.9	10203.9	8510.98	11193.3	8715.56	9438.12	9380.18	9213.9	9251.63	8910.33	9277.67	11929.6
	37655.5	280425	35381.4	218622	34553.3	271845	31710.6	286731	33508.5	247190	38909.4	186634	31745.3	225520	26757.1	222848	26623.7	165963	33045.6	163595	24541.6	93996.1	21442.2	53021.7	19772.8	39657	16274.8	22532.5	16043.5	14263	15241.1	13061.8	14037.2	10947.5	13524.2	10639.7	12409.6	11025.3	9130.14	8671.07	9822.49	8157.77	10333.8	10877.5	9815.99	10432	8845.23	10146.8	9042.17
	36497.9	285164	33529.7	318080	28904.6	282695	35292.8	201686	32757.9	225868	33436.6	228414	33062	234649	33234.2	213433	30600.1	196194	33000.2	187727	24144.7	123287	20036	56496.3	20876.4	30135.2	15605.1	24248.6	12623.2	15618.8	13716.6	12739.7	13194	9974.67	12480.5	10749.7	12647.2	10899	10315.6	11508.7	10364.1	10946.2	12527.7	10001.5	10097.9	9810.19	9936.63	9792.56	10658.9
	35166.7	340125	34017.7	358145	33094.6	224442	30171.1	246165	32185.5	221937	28857.5	204198	31079.6	242322	30034.1	216550	31354.4	210012	30731.6	208801	25182.5	115383	24133.1	62570.5	17063.7	35165.2	15649.3	21265.2	17042.9	13602.7	12781.4	13508.5	12814.5	12057.3	12265.2	11048.5	12064	9664.97	9809.17	9177.16	10019.6	8263.93	7826.54	9339.23	10837.6	10524.7	9000.34	8765.3	10298.2
	34501.1	277131	33943.4	276275	32375	272240	35382.5	233170	30034.7	228532	29427.2	209211	29447.1	160339	30388	211927	29290.6	207880	29211.6	222560	27440.8	124482	18416.2	65914.1	17942.5	27621	16894.2	24045.6	13853	13720	13335.6	13311.8	12299.1	10864.1	12110.3	11848	10439.9	10468.8	10169.8	10866.4	9295.56	8467.42	10922.1	11272.9	9656.44	10663.7	10597.7	9496.62	9189.23
[truncated: 7 more columns]

## Sheet: Fig 4A top
Figure 4A
Utilization (RW, iRW, and SP).
Strategy	RW		iRW_a		iRW_d		iRW_a+d		SP
	Message	Packet	Message	Packet	Message	Packet	Message	Packet	Message	Packet		In-degree
	0.144	0.178	0.344	0.683	0.0404	0.0568	0.0463	0.0688	0.00111	0.00099		13
	0.0071	0.00907	0.0243	0.101	0.00193	0.00281	0.00237	0.00371	1e-05	0		1
	0.568	0.705	0.596	0.855	0.163	0.237	0.154	0.214	0.00367	0.00318		36
	0.0641	0.0777	0.136	0.364	0.0186	0.0278	0.0195	0.0292	0	0		4
	0.537	0.67	0.604	0.869	0.144	0.222	0.151	0.213	0.00769	0.00728		34
	0.0115	0.0131	0.0189	0.0505	0.00249	0.00443	0.00294	0.00354	0	0		1
	0.0111	0.0132	0.0183	0.0509	0.00247	0.00385	0.00317	0.00426	0	0		1
	0.227	0.283	0.428	0.763	0.0628	0.0934	0.0662	0.104	0.00247	0.00242		23
	0.102	0.129	0.289	0.624	0.0294	0.0425	0.0335	0.0533	0.00177	0.00109		7
	0.333	0.405	0.497	0.806	0.0931	0.134	0.0956	0.142	0.00897	0.01		30
	0.519	0.646	0.588	0.855	0.145	0.212	0.145	0.204	0.00202	0.00161		32
	0.464	0.576	0.567	0.844	0.13	0.192	0.128	0.188	0.00037	0.00055		24
	0.775	0.983	0.669	0.899	0.225	0.328	0.195	0.279	0.0273	0.0277		51
	0.884	0.997	0.733	0.928	0.277	0.412	0.245	0.329	0.0198	0.0211		69
	0.134	0.166	0.319	0.674	0.0383	0.055	0.0408	0.0626	7e-05	8e-05		9
	0.391	0.48	0.516	0.809	0.101	0.16	0.108	0.156	0.00618	0.00614		41
	0.0631	0.0775	0.124	0.29	0.0177	0.0258	0.0178	0.0265	0	0		4
	0.0552	0.0668	0.103	0.282	0.0168	0.0222	0.0156	0.0233	0	0		3
	0.0307	0.0351	0.0529	0.158	0.00841	0.0137	0.00872	0.0122	0	0		2
	0.469	0.589	0.558	0.843	0.134	0.195	0.129	0.188	0.00083	0.00068		28
	0.197	0.245	0.375	0.706	0.0521	0.0789	0.0597	0.0873	0.00348	0.00389		21
	0.779	0.984	0.664	0.894	0.224	0.324	0.202	0.276	0.0095	0.0109		66
	0.507	0.621	0.597	0.865	0.143	0.207	0.141	0.201	0.00168	0.00168		36
	0.235	0.288	0.44	0.768	0.0665	0.0943	0.0721	0.107	0.00159	0.00213		17
	0.393	0.489	0.526	0.816	0.104	0.16	0.109	0.16	0.00021	0.00028		26
	0.763	0.957	0.659	0.893	0.214	0.314	0.195	0.27	0.0069	0.00819		66
	0.702	0.886	0.644	0.885	0.193	0.291	0.184	0.257	0.0143	0.0147		59
	0.437	0.541	0.543	0.828	0.116	0.179	0.12	0.174	1e-05	0.00011		24
	0.457	0.571	0.579	0.857	0.126	0.19	0.13	0.188	0.00456	0.00432		33
	0.531	0.657	0.579	0.845	0.149	0.219	0.14	0.2	0.0119	0.00989		42
	0.0687	0.082	0.144	0.401	0.0177	0.0278	0.0213	0.0294	3e-05	0		5
	0.518	0.646	0.578	0.847	0.149	0.216	0.141	0.203	0.00085	0.00085		36
	0.336	0.415	0.456	0.765	0.0928	0.139	0.0929	0.136	0	1e-05		23
	0.793	0.993	0.657	0.885	0.218	0.33	0.192	0.278	0.0557	0.0518		76
	0.298	0.368	0.465	0.785	0.0798	0.118	0.0809	0.126	0.00549	0.00581		34
	0.187	0.229	0.361	0.702	0.0526	0.0766	0.0563	0.0854	0.00057	0.00088		17
	0.356	0.442	0.491	0.803	0.106	0.15	0.104	0.147	0.0258	0.0259		34
	0.00925	0.0123	0.0202	0.0562	0.00241	0.00347	0.00298	0.00342	0	0		1
	0.0248	0.0307	0.0598	0.148	0.0058	0.00993	0.0071	0.0108	0	2e-05		2
	0.0252	0.0309	0.0599	0.15	0.00448	0.00965	0.00713	0.0111	0	0		2
	0.139	0.174	0.343	0.681	0.0387	0.0572	0.0425	0.0676	0.00031	0.00017		11
	0.3	0.363	0.466	0.777	0.0798	0.12	0.0814	0.126	0.00148	0.00123		21
	0.108	0.132	0.287	0.638	0.0291	0.0436	0.0362	0.0532	0.00107	0.00082		14
	0.148	0.183	0.338	0.679	0.0426	0.0596	0.041	0.0678	0.00267	0.00292		21
	0.225	0.281	0.377	0.698	0.0581	0.0903	0.0649	0.0992	0.00432	0.00351		17
	0.133	0.165	0.336	0.702	0.0377	0.0528	0.0412	0.0627	0.00164	0.00102		24
	0.013	0.0164	0.0401	0.145	0.00279	0.00453	0.00368	0.00546	0	2e-05		2
	0.495	0.614	0.587	0.862	0.136	0.202	0.13	0.197	0.0138	0.0132		59
	0.342	0.43	0.516	0.822	0.0916	0.141	0.0963	0.147	0.00156	0.00167		21
	0.00728	0.00889	0.0162	0.0478	0.00219	0.00256	0.00248	0.00312	0	3e-05		1
	0.549	0.676	0.583	0.857	0.141	0.223	0.144	0.206	0.00647	0.00591		37
	0.247	0.304	0.441	0.761	0.0707	0.1	0.0708	0.109	0.00729	0.0071		27
	0.378	0.47	0.51	0.814	0.105	0.152	0.104	0.152	0.00739	0.00717		32
	0.252	0.31	0.442	0.776	0.0676	0.0994	0.0718	0.11	0.0152	0.014		25
	0.0686	0.0872	0.15	0.38	0.018	0.0279	0.0187	0.0312	0.00081	0.00125		7
	0.0263	0.0323	0.0603	0.165	0.00649	0.00972	0.00875	0.0121	0.00023	0.00032		3
	0.0422	0.052	0.0785	0.193	0.00957	0.016	0.012	0.0167	0.00064	0.00077		3
	0.144	0.177	0.346	0.707	0.04	0.0579	0.0445	0.068	0.00142	0.00169		17
	0.00562	0.00705	0.0169	0.0602	0.00117	0.00192	0.00124	0.00253	0	0		1
	0.0105	0.0131	0.0188	0.0502	0.00314	0.00421	0.00241	0.00388	0	0		1
	0.133	0.164	0.278	0.616	0.033	0.052	0.0371	0.0597	0.00193	0.00108		14
	0.48	0.594	0.543	0.823	0.13	0.194	0.124	0.182	0.00694	0.00751		42
	0.45	0.552	0.533	0.82	0.12	0.179	0.124	0.172	0.00341	0.00317		36
	0.48	0.589	0.532	0.817	0.128	0.191	0.127	0.179	0.00595	0.00686		40
	0.26	0.321	0.433	0.754	0.0694	0.107	0.0744	0.112	0.00079	0.00079		22
	0.311	0.389	0.453	0.769	0.0812	0.129	0.0898	0.132	0.00981	0.0102		20
	0.0153	0.0184	0.037	0.105	0.00419	0.00625	0.00541	0.00633	0	0		1
	0.107	0.134	0.226	0.519	0.0295	0.0451	0.0351	0.0498	0	0		6
	0.0776	0.0966	0.162	0.425	0.0226	0.0312	0.0225	0.0342	0	0		5
	0.252	0.307	0.416	0.744	0.069	0.1	0.0703	0.105	0.00105	0.00054		21
	0.259	0.315	0.423	0.747	0.0693	0.106	0.0747	0.108	0.00504	0.00517		28
	0.398	0.486	0.545	0.848	0.106	0.163	0.116	0.162	0.00687	0.00616		29
	0.194	0.239	0.361	0.695	0.0519	0.0774	0.0532	0.0835	0.00044	0.00027		17
	0.0109	0.0131	0.0182	0.0502	0.00262	0.00433	0.00297	0.00403	0	0		1
	0.0108	0.0131	0.0197	0.0496	0.00257	0.00376	0.00224	0.00413	0	0		1
	0.242	0.301	0.414	0.77	0.0682	0.101	0.0741	0.108	0.00244	0.00183		9
	0.0974	0.118	0.235	0.562	0.0232	0.0363	0.0316	0.0444	0.00097	0.00077		9
	0.0182	0.0221	0.0663	0.238	0.00466	0.0068	0.00455	0.00853	0	0		2
	0.127	0.16	0.309	0.665	0.0352	0.0508	0.0382	0.063	0.00175	0.00183		15
	0.193	0.236	0.375	0.713	0.0505	0.0775	0.0536	0.0845	0.00237	0.00239		21
	0.271	0.333	0.432	0.758	0.0746	0.11	0.0763	0.113	0.00174	0.00176		18
	0.053	0.0656	0.173	0.49	0.0135	0.0226	0.0153	0.0274	0.00086	0.00042		7
	0.0769	0.0922	0.195	0.51	0.0195	0.0301	0.0243	0.0361	0.00027	0.00037		10
	0.308	0.384	0.476	0.791	0.0796	0.127	0.0895	0.133	0.0127	0.0112		30
	0.0307	0.0405	0.124	0.398	0.00948	0.0137	0.00864	0.0177	0	0		4
	0.114	0.139	0.307	0.656	0.0357	0.0443	0.0342	0.0563	0.00021	0.00017		9
	0.104	0.133	0.31	0.7	0.0291	0.0453	0.0308	0.0553	0.00214	0.00304		11
	0.142	0.178	0.352	0.713	0.0401	0.0582	0.0473	0.0701	0.00316	0.00373		23
	0.046	0.0561	0.118	0.342	0.012	0.0177	0.0139	0.0204	0	0		4
	0.009	0.0108	0.0258	0.0828	0.00133	0.00333	0.00248	0.00378	3e-05	0		1
	0.036	0.0451	0.104	0.337	0.0112	0.0143	0.0112	0.0173	0.00023	0.00011		5
	0.169	0.209	0.366	0.723	0.0444	0.0675	0.0506	0.0792	0.0045	0.00469		27
	0.228	0.279	0.408	0.74	0.0617	0.0894	0.0653	0.0984	0.00367	0.00446		27
	0.162	0.197	0.345	0.702	0.0422	0.0633	0.0493	0.0725	0.00218	0.00295		28
	0.0485	0.0592	0.139	0.428	0.0128	0.018	0.0125	0.0219	0.00079	0.00073		7
	0.44	0.537	0.545	0.839	0.121	0.172	0.117	0.173	0.0169	0.0194		48
	0.0124	0.016	0.0495	0.185	0.00403	0.00508	0.004	0.0065	0	0		2
	0.138	0.17	0.32	0.661	0.0385	0.0542	0.0403	0.0651	0.00145	0.00169		14
	0.423	0.519	0.548	0.841	0.116	0.17	0.119	0.167	0.0382	0.0414		57
	0.0271	0.036	0.0983	0.318	0.00926	0.0122	0.00852	0.0137	0.00039	0.00049		4
	0.0369	0.0434	0.119	0.359	0.00874	0.0141	0.0122	0.017	0.00044	0.00065		6
	0.125	0.153	0.313	0.657	0.0335	0.0512	0.0377	0.059	0.00351	0.00263		18
	0.0489	0.0599	0.161	0.462	0.0141	0.0187	0.0148	0.0238	0	6e-05		8
	0.0447	0.054	0.132	0.401	0.0126	0.0181	0.0146	0.0202	0.00023	0.00016		6
	0.09	0.11	0.213	0.52	0.0259	0.0362	0.028	0.042	0.00188	0.00195		10
	0.133	0.166	0.315	0.665	0.0336	0.0541	0.0392	0.0649	0.00106	0.00118		16
	0.0628	0.0781	0.159	0.421	0.019	0.0257	0.0191	0.0298	0.00101	0.00065		5
	0.265	0.321	0.415	0.743	0.0699	0.105	0.0736	0.11	0.00125	0.00176		19
	0.338	0.417	0.468	0.778	0.0936	0.133	0.0867	0.134	0.014	0.0141		35
	0.694	0.87	0.641	0.88	0.191	0.284	0.174	0.252	0.00349	0.00357		43
	0.593	0.74	0.62	0.869	0.165	0.24	0.154	0.228	0.00309	0.00331		39
	0.669	0.826	0.616	0.867	0.183	0.275	0.173	0.243	0.0435	0.0439		58
	0.446	0.55	0.506	0.791	0.119	0.18	0.117	0.171	0.0101	0.00898		34
	0.128	0.157	0.267	0.589	0.0326	0.049	0.0362	0.056	0.0004	0.0003		8
	0.353	0.435	0.463	0.753	0.0965	0.143	0.0939	0.142	0.00707	0.00762		23
	0.303	0.376	0.427	0.723	0.0787	0.122	0.083	0.125	0.00304	0.00387		19
	0.403	0.5	0.508	0.791	0.104	0.164	0.114	0.158	0.00875	0.00732		32
	0.816	0.996	0.672	0.895	0.231	0.344	0.2	0.285	0.0117	0.0108		57
	0.223	0.274	0.394	0.732	0.0571	0.0899	0.0634	0.0963	0.00084	0.00075		20
	0.363	0.454	0.496	0.791	0.0985	0.147	0.0975	0.152	0	0		22
	0.101	0.124	0.229	0.529	0.028	0.0387	0.0302	0.0455	0.00025	0.00037		8
	0.0151	0.0188	0.0355	0.113	0.00359	0.00582	0.00382	0.00659	0	0		2
	0.02	0.0253	0.0406	0.0992	0.00521	0.00748	0.00543	0.0085	0.00015	5e-05		2
	0.00979	0.0121	0.0228	0.057	0.00266	0.00366	0.00393	0.00388	0	0		1
	0.0431	0.0538	0.116	0.283	0.0114	0.0172	0.0126	0.0213	9e-05	2e-05		2
	0.0658	0.0781	0.141	0.322	0.0171	0.0233	0.0174	0.0281	8e-05	0.00024		4
	0.0546	0.0658	0.131	0.308	0.0137	0.0219	0.0168	0.0244	0.00026	0.00031		3
	0.425	0.524	0.512	0.801	0.116	0.176	0.115	0.167	0.00362	0.0037		35
	0.0743	0.0883	0.18	0.484	0.018	0.0284	0.021	0.0314	0.0019	0.00145		11
	0.04	0.0494	0.138	0.44	0.00907	0.015	0.0099	0.0201	0.00104	0.00084		7
	0.00559	0.00708	0.0179	0.0603	0.00165	0.00202	0.00101	0.00253	0	0		1
	0.0153	0.02	0.0599	0.277	0.00434	0.00654	0.00571	0.0077	0.00055	0.00066		3
	0.0851	0.106	0.194	0.489	0.0207	0.0345	0.0236	0.0359	0.00224	0.003		12
	0.0372	0.046	0.0844	0.265	0.00982	0.0135	0.0105	0.0151	0.00015	0.00046		5
	0.0179	0.0228	0.0326	0.088	0.00516	0.0074	0.00532	0.00718	0	0		2
	0.0399	0.0529	0.0867	0.214	0.0116	0.0173	0.0128	0.0189	0.00072	0.0008		2
	0.393	0.49	0.54	0.832	0.113	0.161	0.111	0.165	0.00064	0.00077		26
	0.492	0.613	0.574	0.851	0.14	0.203	0.136	0.195	0.00661	0.00646		36
	0.358	0.441	0.505	0.803	0.0959	0.142	0.0992	0.146	0.0187	0.0194		43
	0.34	0.427	0.487	0.787	0.0936	0.137	0.0987	0.141	2e-05	0.00011		34
	0.414	0.506	0.523	0.811	0.113	0.167	0.113	0.164	8e-05	0.00034		41
	0.0475	0.0565	0.134	0.376	0.0122	0.0176	0.0131	0.0216	0.00021	4e-05		5
	0.143	0.176	0.297	0.612	0.0369	0.0567	0.0407	0.0628	0.00343	0.003		17
	0.35	0.427	0.48	0.783	0.0917	0.137	0.0976	0.141	0.00778	0.00754		42
	0.243	0.3	0.419	0.747	0.0702	0.0976	0.0691	0.105	0.0008	0.00075		27
	0.358	0.444	0.503	0.805	0.0989	0.146	0.0956	0.147	0.00233	0.0021		41
	0.348	0.439	0.564	0.871	0.0955	0.145	0.105	0.156	0.00572	0.00585		33
	0.138	0.171	0.281	0.616	0.0383	0.0564	0.0411	0.0624	0.00201	0.00235		15
	0.0938	0.117	0.204	0.483	0.0283	0.0366	0.0287	0.044	0.00034	0.00042		8
	0.121	0.152	0.252	0.548	0.0345	0.0488	0.0387	0.0546	0.00044	0.00062		10
	0.0419	0.0526	0.142	0.469	0.0122	0.0175	0.0147	0.0219	0.00018	0.00015		5
	0.0378	0.0455	0.0713	0.19	0.0109	0.0149	0.0117	0.0155	0	0		3
	0.0446	0.0546	0.0972	0.248	0.0103	0.0182	0.0114	0.0203	0	0		2
	0.0163	0.0186	0.0525	0.19	0.00546	0.00621	0.00444	0.00762	9e-05	9e-05		2
	0.0101	0.0121	0.0238	0.0571	0.00241	0.00379	0.00237	0.00394	4e-05	7e-05		1
	0.478	0.597	0.605	0.882	0.128	0.197	0.138	0.196	0.0119	0.0149		39
	0.101	0.124	0.242	0.552	0.0298	0.0419	0.0296	0.0471	0.00107	0.00048		8
	0.0835	0.107	0.194	0.47	0.0213	0.0356	0.0259	0.0398	0.00061	0.0005		10
	0.0422	0.0549	0.12	0.377	0.0121	0.0176	0.0128	0.0212	0.0002	0.00013		7
	0.153	0.187	0.284	0.592	0.0448	0.061	0.0438	0.0662	0.00138	0.00102		13
	0.142	0.178	0.276	0.571	0.0391	0.058	0.0436	0.0639	0.001	0.00057		13
	0.112	0.142	0.318	0.691	0.0313	0.0471	0.0393	0.0577	0.0001	0.00026		8
	0.0992	0.121	0.208	0.48	0.0258	0.0409	0.0252	0.043	0.00022	0.00016		9
	0.0792	0.101	0.195	0.492	0.0217	0.0324	0.0216	0.0382	0.00023	0.00049		10
	0.21	0.261	0.373	0.703	0.0549	0.0841	0.0586	0.0906	0.00396	0.00261		25
	0.132	0.164	0.254	0.551	0.0361	0.0536	0.045	0.0572	0.00159	0.00086		9
	0.0375	0.047	0.08	0.202	0.0111	0.0146	0.0106	0.0163	0	0		2
	0.0368	0.0473	0.0797	0.204	0.0102	0.0151	0.011	0.0161	0	0		2
	0.292	0.359	0.49	0.816	0.0737	0.12	0.0844	0.132	0.00144	0.00169		8
	0.0833	0.102	0.221	0.523	0.0226	0.0332	0.0226	0.039	0.00109	0.00147		9
	0.393	0.485	0.506	0.801	0.107	0.157	0.0999	0.157	0.0103	0.0103		41
	0.176	0.215	0.326	0.627	0.0459	0.0691	0.0506	0.0764	0.00322	0.00313		16
	0.044	0.0553	0.13	0.387	0.0127	0.0171	0.0122	0.0213	7e-05	0.00021		4
	0.683	0.856	0.694	0.921	0.189	0.278	0.184	0.259	0.00533	0.00453		17
	0.0841	0.107	0.262	0.612	0.0227	0.0353	0.0287	0.0436	0	0		9
	0.0435	0.0548	0.132	0.383	0.0128	0.0177	0.0142	0.0209	0	2e-05		4
	0.0181	0.023	0.0456	0.137	0.00537	0.00718	0.00565	0.0085	0.00075	0.00061		2
	0.195	0.244	0.387	0.733	0.0534	0.0805	0.0585	0.0884	0.00324	0.00221		18
	0.041	0.0532	0.165	0.496	0.0121	0.0188	0.0155	0.0227	0.00046	0.00025		7
	0.0536	0.0629	0.179	0.526	0.0136	0.0211	0.0194	0.0264	0.00071	0.00065		8
	0.0342	0.0419	0.108	0.339	0.0086	0.0142	0.00974	0.0168	0	0		3
	0.0361	0.0451	0.146	0.471	0.00905	0.0152	0.0123	0.0197	0	0.0001		5
	0.132	0.165	0.308	0.666	0.0359	0.0553	0.0454	0.0619	0.00041	0.00014		13
	0.1	0.125	0.297	0.677	0.0294	0.0412	0.0309	0.0498	0.00122	0.00088		17
	0.222	0.273	0.377	0.714	0.058	0.0885	0.0622	0.0934	0.00115	0.00241		16
	0.0626	0.0758	0.172	0.483	0.0148	0.0239	0.0188	0.0291	0.00028	0.00037		6
	0.146	0.181	0.269	0.592	0.0404	0.058	0.0408	0.0599	0.00014	0.00012		9
	0.0505	0.0631	0.163	0.463	0.0133	0.0213	0.0173	0.0245	0.00013	0.00027		5
	0.141	0.174	0.344	0.702	0.044	0.0596	0.0451	0.0692	0.00209	0.00255		20
	0.294	0.359	0.446	0.766	0.0866	0.12	0.0858	0.122	0.0031	0.00243		25
	0.162	0.2	0.325	0.667	0.0475	0.0682	0.0519	0.0718	0.00064	0.00097		16
	0.162	0.204	0.346	0.691	0.0456	0.067	0.05	0.0745	0.00322	0.00334		21
	0.249	0.311	0.446	0.769	0.0667	0.102	0.0775	0.109	0.00964	0.0106		36
	0.0582	0.0719	0.157	0.434	0.0155	0.0236	0.0175	0.0267	0.00018	0.00015		4
	0.297	0.366	0.479	0.8	0.0806	0.121	0.0874	0.13	0.00733	0.00692		26
	0.133	0.165	0.295	0.641	0.0311	0.0522	0.0398	0.0588	0.00098	0.00103		12
	0.0193	0.0228	0.0798	0.324	0.00572	0.00743	0.00615	0.00966	0	0		3
	0.131	0.16	0.355	0.729	0.0366	0.0533	0.042	0.0655	0.00306	0.00251		19
	0.0188	0.022	0.0396	0.116	0.00454	0.00598	0.00474	0.00774	0	0		2
	0.169	0.208	0.378	0.732	0.0453	0.0679	0.0534	0.0808	0.00483	0.00525		21
	0.0451	0.056	0.147	0.45	0.0112	0.0174	0.0142	0.0217	0.00031	0.00047		8
	0.0251	0.0309	0.0677	0.218	0.00719	0.00981	0.00664	0.0109	9e-05	0.00011		3
	0.312	0.382	0.51	0.822	0.0835	0.126	0.0936	0.136	0.0163	0.014		46
	0.0524	0.0627	0.186	0.535	0.0137	0.02	0.0175	0.0257	0.00045	0.0002		13
	0.0819	0.0996	0.239	0.596	0.024	0.0331	0.0252	0.0388	0.00011	0.00017		17
	0.201	0.244	0.362	0.691	0.054	0.0816	0.059	0.0849	0.00513	0.0056		21
	0.115	0.142	0.231	0.544	0.0326	0.0475	0.0303	0.0488	0.00034	0.00025		9
	0.208	0.25	0.358	0.67	0.0553	0.0818	0.0558	0.0875	0.00392	0.00324		15
	0.124	0.155	0.313	0.658	0.035	0.0499	0.0364	0.0602	0.00316	0.00227		18
	0.0189	0.0219	0.0587	0.227	0.00443	0.00686	0.00473	0.00777	0	5e-05		3
	0.0372	0.047	0.113	0.365	0.0107	0.0147	0.0109	0.0161	0.0001	0.00021		6
	0.15	0.181	0.329	0.671	0.035	0.0583	0.0459	0.0676	0.00212	0.0018		21
	0.063	0.0779	0.196	0.519	0.0167	0.0257	0.0183	0.0309	0.002	0.00129		9
	0.0724	0.0901	0.198	0.498	0.018	0.0283	0.0208	0.0329	0.00106	0.00099		11
	0.024	0.0293	0.0688	0.232	0.00592	0.00901	0.0067	0.0103	0.00019	0.00019		3
	0.141	0.174	0.343	0.701	0.0419	0.0571	0.0444	0.0672	0.0033	0.00268		25
	0.0291	0.0351	0.0668	0.192	0.0079	0.0102	0.00826	0.0132	0	6e-05		4
	0.152	0.188	0.348	0.691	0.0423	0.0605	0.0457	0.0707	0.00217	0.00246		23
	0.0314	0.0409	0.078	0.246	0.00824	0.0123	0.0083	0.0136	7e-05	0.00029		5
	0.0716	0.0896	0.225	0.579	0.0202	0.0289	0.0222	0.0353	6e-05	0.00035		12
	0.201	0.25	0.406	0.755	0.0568	0.0828	0.0609	0.0923	0.00404	0.00436		33
	0.0485	0.0589	0.132	0.368	0.0102	0.0181	0.0131	0.0208	0.00049	0.00065		7
	0.0915	0.114	0.252	0.594	0.0244	0.036	0.0285	0.044	0.00072	0.00042		14
	0.0899	0.111	0.244	0.585	0.0271	0.0364	0.0296	0.042	0.00146	0.00107		14
	0.0191	0.023	0.0495	0.146	0.00492	0.00644	0.00526	0.00824	0	0		3
	0.0678	0.0837	0.201	0.538	0.0196	0.0264	0.02	0.0325	0.00352	0.00374		12
	0.204	0.252	0.431	0.776	0.0597	0.0826	0.0591	0.0964	0.00555	0.00587		29
	0.0423	0.0536	0.14	0.424	0.0121	0.0172	0.0147	0.021	0.00016	0.00018		7
	0.0115	0.0135	0.0421	0.162	0.00272	0.00389	0.00304	0.00545	0	0.00012		2
	0.00263	0.00313	0.00972	0.0359	0.00058	0.00062	0.00066	0.00101	0	0		1
	0.00256	0.00312	0.0104	0.0361	0.00105	0.0008	0.0006	0.00138	0	0		1
	0.004	0.00429	0.0181	0.0912	0.00095	0.00113	0.00124	0.0017	0	0		1
	0.00241	0.00315	0.0109	0.0381	0.00044	0.00068	0.00102	0.00109	0	0		1
	0.00248	0.00318	0.0101	0.0357	0.00059	0.00068	0.00043	0.00084	0	0		1
	0.117	0.144	0.299	0.651	0.0335	0.0463	0.0334	0.0562	0.00063	0.00189		18
	0.188	0.234	0.344	0.67	0.0484	0.0756	0.0504	0.084	0.00264	0.00194		14
	0.0528	0.0643	0.166	0.474	0.0208	0.0261	0.0237	0.0305	0.00938	0.00901		10
	0.105	0.129	0.264	0.611	0.0284	0.0421	0.0311	0.0486	0.00077	0.00059		14
	0.00656	0.0074	0.0265	0.12	0.00149	0.0025	0.00207	0.00287	0	0		2
	0.0898	0.114	0.256	0.623	0.0258	0.0376	0.0269	0.0442	0.00194	0.00253		18
	0.00251	0.00321	0.0102	0.0373	0.00047	0.00084	0.00051	0.00092	0	1e-05		1
	0.103	0.129	0.271	0.611	0.0273	0.0427	0.0311	0.0487	0.016	0.0172		17

## Sheet: Fig 4A bottom
Figure 4A
Utilization (bRW).
Control parameter of bRW	0.1		0.6		0.7		1		2
	Message	Packet	Message	Packet	Message	Packet	Message	Packet	Message	Packet		In-degree
	0.128	0.165	0.064	0.0848	0.0448	0.0648	0.0266	0.0292	0.00304	0.00433		13
	0.00621	0.00883	0.00359	0.00493	0.00251	0.00416	0.00231	0.00174	0.00021	0.00023		1
	0.524	0.679	0.273	0.403	0.229	0.315	0.123	0.147	0.0228	0.0213		36
	0.0542	0.0707	0.0215	0.0332	0.0173	0.0245	0.00736	0.00995	0.00075	0.00069		4
	0.491	0.636	0.244	0.355	0.199	0.277	0.112	0.13	0.0211	0.0223		34
	0.00933	0.013	0.00643	0.00923	0.00436	0.00756	0.00317	0.00422	0.00011	0.00054		1
	0.0105	0.0126	0.00542	0.00914	0.0051	0.00678	0.00314	0.00409	0.0008	0.00041		1
	0.2	0.261	0.0937	0.137	0.0724	0.105	0.0375	0.0457	0.00548	0.00679		23
	0.0918	0.115	0.0332	0.05	0.0279	0.0362	0.0137	0.0141	0.00302	0.00199		7
	0.305	0.393	0.167	0.251	0.143	0.197	0.0849	0.0962	0.0195	0.0202		30
	0.463	0.59	0.193	0.279	0.159	0.21	0.0789	0.0896	0.00996	0.0115		32
	0.406	0.527	0.168	0.248	0.135	0.189	0.0681	0.0768	0.00798	0.00775		24
	0.727	0.959	0.423	0.625	0.37	0.514	0.221	0.26	0.0577	0.0559		51
	0.842	0.995	0.506	0.738	0.423	0.589	0.243	0.288	0.0514	0.0534		69
	0.123	0.155	0.0513	0.0766	0.0402	0.0557	0.0169	0.0228	0.00119	0.00214		9
	0.37	0.479	0.239	0.356	0.206	0.282	0.122	0.149	0.0258	0.0252		41
	0.0556	0.072	0.026	0.0373	0.0201	0.0289	0.0107	0.0125	0.00092	0.00131		4
	0.0489	0.0629	0.0246	0.0346	0.0193	0.0271	0.0088	0.0114	0.00092	0.00111		3
	0.0276	0.0322	0.0117	0.0176	0.00848	0.0127	0.00479	0.00496	0.0003	0.00042		2
	0.418	0.547	0.192	0.272	0.151	0.208	0.077	0.0881	0.00994	0.0104		28
	0.193	0.251	0.139	0.205	0.118	0.168	0.0774	0.09	0.0157	0.0162		21
	0.729	0.953	0.4	0.577	0.334	0.459	0.179	0.218	0.0356	0.0352		66
	0.438	0.571	0.186	0.272	0.15	0.204	0.0704	0.0865	0.00916	0.0105		36
	0.211	0.27	0.0944	0.145	0.0856	0.111	0.0393	0.0478	0.00681	0.00719		17
	0.347	0.451	0.159	0.222	0.118	0.169	0.0585	0.069	0.00776	0.0078		26
	0.694	0.915	0.357	0.515	0.293	0.398	0.151	0.177	0.025	0.0276		66
	0.672	0.881	0.409	0.618	0.35	0.501	0.206	0.25	0.043	0.0408		59
	0.381	0.489	0.148	0.219	0.119	0.167	0.0588	0.0653	0.00634	0.00736		24
	0.408	0.535	0.204	0.29	0.168	0.228	0.0904	0.102	0.0166	0.0175		33
	0.523	0.665	0.348	0.517	0.299	0.42	0.182	0.217	0.037	0.0411		42
	0.0633	0.0776	0.0314	0.0429	0.0251	0.0324	0.0135	0.0139	0.00123	0.00115		5
	0.462	0.598	0.195	0.294	0.157	0.219	0.0768	0.0897	0.00911	0.00828		36
	0.292	0.373	0.111	0.154	0.0799	0.114	0.0357	0.0437	0.00328	0.00339		23
	0.783	0.992	0.597	0.886	0.546	0.755	0.369	0.438	0.103	0.106		76
	0.28	0.369	0.185	0.275	0.155	0.229	0.0927	0.116	0.0207	0.0196		34
	0.169	0.221	0.0927	0.14	0.0834	0.11	0.0442	0.0513	0.00735	0.00764		17
	0.337	0.441	0.236	0.363	0.21	0.309	0.142	0.182	0.0445	0.0434		34
	0.00812	0.0113	0.00488	0.00655	0.0028	0.00519	0.00253	0.00314	0.0006	0.00027		1
	0.0217	0.0284	0.011	0.0165	0.00901	0.0139	0.00551	0.00651	0.00091	0.00073		2
	0.0212	0.0282	0.0116	0.0165	0.00881	0.0129	0.00465	0.00653	0.00052	0.00064		2
	0.112	0.15	0.0338	0.0515	0.0261	0.0348	0.00975	0.0116	0.00104	0.00074		11
	0.265	0.342	0.123	0.182	0.106	0.136	0.0482	0.0592	0.00836	0.00854		21
	0.103	0.13	0.0574	0.0845	0.0469	0.0649	0.0258	0.031	0.00368	0.00453		14
	0.142	0.181	0.0921	0.14	0.083	0.116	0.0547	0.0628	0.0107	0.0105		21
	0.216	0.283	0.142	0.212	0.121	0.176	0.0739	0.0911	0.0156	0.0144		17
	0.124	0.16	0.0772	0.111	0.0623	0.0922	0.0394	0.0452	0.00693	0.00621		24
	0.0134	0.017	0.0096	0.0144	0.00864	0.0122	0.0064	0.00697	0.00134	0.001		2
	0.469	0.609	0.289	0.431	0.25	0.347	0.148	0.178	0.0351	0.0318		59
	0.304	0.399	0.138	0.199	0.11	0.148	0.0537	0.0629	0.00678	0.00779		21
	0.00762	0.00892	0.00493	0.00742	0.00391	0.00645	0.00237	0.00362	0.00024	0.0005		1
	0.517	0.669	0.311	0.469	0.264	0.374	0.157	0.185	0.0275	0.0263		37
	0.232	0.298	0.135	0.205	0.118	0.166	0.0717	0.0827	0.0125	0.0153		27
	0.356	0.469	0.226	0.341	0.193	0.276	0.118	0.139	0.0236	0.0238		32
	0.239	0.306	0.16	0.235	0.131	0.197	0.0914	0.109	0.0239	0.0265		25
	0.0675	0.0866	0.0377	0.0603	0.0337	0.0475	0.0203	0.0251	0.0037	0.00439		7
	0.0242	0.0314	0.0152	0.0207	0.0124	0.0177	0.0067	0.00958	0.00072	0.00124		3
	0.0378	0.0514	0.0222	0.0352	0.0218	0.0284	0.0134	0.015	0.00277	0.00222		3
	0.128	0.167	0.0646	0.1	0.0535	0.0774	0.0326	0.0378	0.00586	0.00569		17
	0.0051	0.00656	0.00248	0.00363	0.0022	0.00287	0.00137	0.00099	1e-05	0.00015		1
	0.0093	0.0126	0.00691	0.00852	0.00435	0.00687	0.00227	0.00379	0.00026	0.00037		1
	0.128	0.165	0.0878	0.122	0.0698	0.101	0.0405	0.0512	0.00874	0.00781		14
	0.463	0.599	0.299	0.445	0.256	0.365	0.16	0.187	0.0286	0.0295		42
	0.413	0.529	0.209	0.311	0.175	0.246	0.0923	0.111	0.0166	0.0147		36
	0.448	0.587	0.285	0.42	0.236	0.337	0.14	0.169	0.0274	0.0276		40
	0.227	0.297	0.0985	0.153	0.0826	0.116	0.0438	0.0507	0.00486	0.00553		22
	0.285	0.377	0.174	0.259	0.152	0.215	0.0918	0.109	0.0241	0.023		20
	0.0118	0.0166	0.00518	0.00795	0.00507	0.00552	0.00202	0.00233	0	0.00014		1
	0.0876	0.112	0.0245	0.0325	0.0161	0.0234	0.00631	0.00674	0.00067	0.00043		6
	0.0665	0.0863	0.0243	0.0354	0.0198	0.0249	0.00888	0.00967	0.00051	0.00054		5
	0.227	0.296	0.115	0.176	0.101	0.136	0.0534	0.0604	0.00739	0.00733		21
	0.24	0.309	0.14	0.206	0.124	0.163	0.0725	0.0845	0.0156	0.0161		28
	0.359	0.463	0.192	0.275	0.149	0.218	0.0881	0.108	0.0181	0.0193		29
	0.172	0.224	0.0833	0.125	0.067	0.0935	0.0344	0.0414	0.00478	0.00457		17
	0.0103	0.0127	0.00551	0.00898	0.00391	0.00706	0.00329	0.00429	0.00036	0.00048		1
	0.00988	0.0126	0.00499	0.00831	0.00444	0.00731	0.00375	0.00414	0.00025	0.00033		1
	0.208	0.268	0.0808	0.112	0.0572	0.0856	0.0291	0.0331	0.00582	0.00489		9
	0.0849	0.113	0.0445	0.0671	0.0352	0.0518	0.0212	0.0245	0.00384	0.00397		9
	0.0158	0.0199	0.00705	0.00976	0.0052	0.00753	0.00323	0.00314	0.00023	0.00014		2
	0.118	0.155	0.0676	0.102	0.0552	0.0802	0.0378	0.0412	0.00833	0.00774		15
	0.18	0.23	0.106	0.152	0.0894	0.121	0.049	0.0612	0.00941	0.0115		21
	0.233	0.303	0.0971	0.139	0.073	0.102	0.0353	0.0421	0.00459	0.00508		18
	0.048	0.0612	0.0261	0.0356	0.0212	0.0272	0.0121	0.0143	0.00139	0.00231		7
	0.0654	0.0894	0.0362	0.0546	0.0332	0.0424	0.0179	0.02	0.00292	0.00361		10
	0.291	0.377	0.184	0.267	0.156	0.22	0.105	0.118	0.0232	0.0276		30
	0.0258	0.0337	0.00783	0.0117	0.00499	0.00813	0.00237	0.00291	0.00026	0.00017		4
	0.0925	0.124	0.0328	0.0514	0.0255	0.0357	0.0118	0.0129	0.00121	0.00141		9
	0.0962	0.121	0.0435	0.0619	0.0362	0.048	0.022	0.0241	0.0043	0.00581		11
	0.138	0.178	0.0864	0.127	0.071	0.101	0.0431	0.0489	0.0111	0.00996		23
	0.0394	0.0516	0.021	0.027	0.0127	0.0209	0.00755	0.00878	0.00081	0.00065		4
	0.00759	0.0103	0.00466	0.00665	0.00346	0.00586	0.00244	0.00246	0.00016	0.00025		1
	0.0313	0.0424	0.0161	0.0233	0.0128	0.0185	0.008	0.00824	0.00059	0.00101		5
	0.163	0.211	0.105	0.159	0.0931	0.128	0.0556	0.0651	0.012	0.0127		27
	0.223	0.284	0.156	0.23	0.135	0.19	0.0835	0.0984	0.0171	0.0173		27
	0.155	0.195	0.0952	0.145	0.0817	0.117	0.0462	0.0606	0.00936	0.0102		28
	0.0463	0.0581	0.0285	0.0428	0.0245	0.0351	0.0136	0.0171	0.00331	0.00311		7
	0.412	0.542	0.29	0.429	0.249	0.357	0.167	0.195	0.0425	0.0437		48
	0.0109	0.0149	0.00498	0.00687	0.00308	0.00599	0.00236	0.00205	0.00034	0.0003		2
	0.133	0.166	0.0781	0.112	0.0583	0.0917	0.0364	0.0454	0.00691	0.00807		14
	0.417	0.54	0.349	0.534	0.32	0.469	0.231	0.284	0.0703	0.0736		57
	0.0263	0.0356	0.0176	0.0263	0.0147	0.0207	0.00983	0.0102	0.00145	0.00149		4
	0.0336	0.0432	0.0195	0.0326	0.0189	0.0274	0.0126	0.0145	0.0024	0.00219		6
	0.116	0.15	0.0778	0.11	0.0655	0.0939	0.0407	0.0471	0.00977	0.00841		18
	0.0459	0.0579	0.0299	0.0454	0.0248	0.0376	0.0168	0.0191	0.00266	0.00285		8
	0.0405	0.0522	0.0219	0.0344	0.0183	0.0286	0.01	0.0141	0.00185	0.00216		6
	0.0836	0.108	0.0529	0.0783	0.0428	0.0633	0.0249	0.0317	0.00475	0.0059		10
	0.12	0.158	0.0648	0.0924	0.053	0.0712	0.0267	0.0355	0.00408	0.0054		16
	0.058	0.0776	0.0382	0.0531	0.0288	0.0441	0.019	0.022	0.00368	0.00362		5
	0.228	0.304	0.117	0.177	0.0983	0.138	0.0518	0.0636	0.00725	0.00803		19
	0.329	0.427	0.252	0.38	0.22	0.32	0.142	0.177	0.0373	0.0372		35
	0.631	0.825	0.307	0.467	0.25	0.365	0.132	0.159	0.0198	0.0198		43
	0.526	0.689	0.25	0.368	0.193	0.283	0.104	0.12	0.0146	0.0151		39
	0.649	0.848	0.481	0.737	0.423	0.624	0.289	0.37	0.0826	0.0858		58
	0.424	0.549	0.263	0.38	0.223	0.303	0.129	0.151	0.0275	0.0286		34
	0.115	0.151	0.0634	0.0939	0.052	0.0709	0.0304	0.0331	0.00444	0.0041		8
	0.333	0.431	0.204	0.288	0.163	0.23	0.0918	0.111	0.0206	0.0197		23
	0.283	0.375	0.171	0.261	0.156	0.205	0.0834	0.1	0.0178	0.0157		19
	0.391	0.505	0.251	0.388	0.229	0.317	0.13	0.167	0.0303	0.0287		32
	0.763	0.99	0.429	0.643	0.365	0.506	0.199	0.246	0.0362	0.0356		57
	0.208	0.269	0.114	0.175	0.0975	0.139	0.0555	0.0665	0.00849	0.00909		20
	0.312	0.407	0.112	0.169	0.0881	0.125	0.0348	0.0446	0.00318	0.00249		22
	0.093	0.122	0.0587	0.0827	0.0468	0.0654	0.0253	0.0334	0.00389	0.0049		8
	0.014	0.0186	0.0106	0.0147	0.0092	0.0113	0.00628	0.0061	0.00063	0.00074		2
	0.0185	0.0257	0.0133	0.0213	0.0112	0.0182	0.00885	0.00934	0.0009	0.00145		2
	0.008	0.0113	0.00444	0.00707	0.00345	0.00591	0.00186	0.00319	0.00065	0.00033		1
	0.0395	0.049	0.0147	0.0222	0.0116	0.0165	0.00506	0.00716	0.00089	0.00037		2
	0.0582	0.0747	0.0298	0.0465	0.0251	0.0359	0.0136	0.0175	0.00166	0.00242		4
	0.0494	0.0641	0.0269	0.0415	0.0228	0.0315	0.0118	0.0158	0.00163	0.00184		3
	0.395	0.506	0.208	0.309	0.181	0.246	0.0949	0.116	0.0169	0.0176		35
	0.0699	0.0907	0.0523	0.0765	0.0481	0.0654	0.0335	0.0363	0.00727	0.00661		11
	0.0353	0.0487	0.0241	0.0333	0.0193	0.026	0.012	0.0138	0.00255	0.00246		7
	0.00458	0.00615	0.00202	0.00208	0.00097	0.00165	0.00063	0.00056	4e-05	7e-05		1
	0.0154	0.0201	0.00919	0.0145	0.0085	0.0112	0.00489	0.00585	0.00169	0.00121		3
	0.0843	0.111	0.0678	0.0976	0.0584	0.0823	0.0392	0.0464	0.0107	0.0101		12
	0.0357	0.047	0.0267	0.0407	0.024	0.0337	0.0143	0.018	0.00369	0.00335		5
	0.0172	0.0219	0.00766	0.012	0.00769	0.00986	0.00329	0.00435	0.0006	0.00068		2
	0.039	0.0521	0.0248	0.0345	0.0204	0.0289	0.0116	0.0157	0.00309	0.0031		2
	0.343	0.444	0.135	0.199	0.109	0.15	0.0522	0.0615	0.00583	0.00712		26
	0.454	0.581	0.224	0.33	0.187	0.258	0.107	0.12	0.0209	0.0215		36
	0.349	0.453	0.277	0.406	0.229	0.34	0.158	0.192	0.0452	0.0474		43
	0.288	0.378	0.102	0.153	0.0807	0.11	0.0314	0.0411	0.00242	0.0027		34
	0.347	0.45	0.124	0.187	0.095	0.137	0.0412	0.0482	0.00374	0.00378		41
	0.0414	0.0531	0.0184	0.0296	0.0146	0.0229	0.00868	0.0108	0.00076	0.00098		5
	0.133	0.175	0.0867	0.129	0.0737	0.105	0.0492	0.0539	0.0106	0.0104		17
	0.331	0.431	0.213	0.327	0.189	0.266	0.113	0.139	0.0258	0.0253		42
	0.219	0.279	0.0987	0.145	0.0817	0.109	0.046	0.05	0.00743	0.00652		27
	0.329	0.421	0.163	0.236	0.131	0.183	0.0688	0.081	0.0111	0.0123		41
	0.327	0.42	0.172	0.259	0.144	0.205	0.0806	0.0997	0.0164	0.0173		33
	0.133	0.168	0.0755	0.115	0.0661	0.0903	0.04	0.0448	0.00533	0.00817		15
	0.0837	0.107	0.0361	0.0514	0.0281	0.0394	0.015	0.0169	0.00186	0.00232		8
	0.105	0.141	0.0529	0.0741	0.041	0.0568	0.022	0.0247	0.00321	0.00307		10
	0.0376	0.0484	0.0148	0.0215	0.0124	0.0171	0.00599	0.00681	0.00098	0.00085		5
	0.0328	0.0418	0.0143	0.0204	0.0122	0.0165	0.00692	0.00704	0.00084	0.00068		3
	0.0399	0.0504	0.0169	0.0232	0.0107	0.0176	0.00506	0.0071	0.00056	0.00066		2
	0.0134	0.017	0.00611	0.00857	0.006	0.00709	0.00277	0.00314	0.00079	0.00035		2
	0.00943	0.0114	0.00457	0.00702	0.00461	0.00526	0.00229	0.00284	0.00039	0.00033		1
	0.446	0.578	0.249	0.382	0.214	0.302	0.126	0.153	0.0271	0.0301		39
	0.0902	0.117	0.0456	0.0673	0.0421	0.0534	0.0198	0.0246	0.00348	0.00357		8
	0.0766	0.0995	0.0386	0.0541	0.0312	0.0436	0.0177	0.0203	0.00304	0.00304		10
	0.0393	0.0496	0.015	0.0238	0.013	0.0183	0.0064	0.00731	0.00081	0.00103		7
	0.14	0.18	0.0745	0.109	0.0587	0.0881	0.0358	0.0415	0.00629	0.00636		13
	0.135	0.169	0.0659	0.0965	0.0519	0.0761	0.0314	0.0341	0.004	0.00456		13
	0.0929	0.121	0.0249	0.0414	0.0206	0.0282	0.00783	0.00975	0.0007	0.00103		8
	0.0899	0.116	0.045	0.0674	0.0396	0.0544	0.0205	0.0233	0.00309	0.00272		9
	0.0744	0.0967	0.0393	0.0595	0.035	0.0465	0.017	0.0217	0.00259	0.00304		10
	0.196	0.253	0.11	0.159	0.0901	0.127	0.0475	0.0593	0.0112	0.00905		25
	0.117	0.155	0.0588	0.0908	0.0495	0.0703	0.0263	0.0335	0.00471	0.0051		9
	0.0332	0.0425	0.0132	0.0187	0.011	0.0145	0.00422	0.00615	0.00087	0.00065		2
	0.0319	0.0422	0.0128	0.0184	0.00945	0.0147	0.006	0.00637	0.00039	0.0007		2
	0.252	0.327	0.103	0.156	0.0815	0.119	0.0392	0.0504	0.00526	0.00717		8
	0.0763	0.1	0.0472	0.0679	0.0385	0.0555	0.0227	0.0255	0.00438	0.00407		9
	0.373	0.491	0.255	0.375	0.223	0.309	0.133	0.168	0.0359	0.0335		41
	0.168	0.214	0.106	0.154	0.0942	0.124	0.0516	0.0653	0.0117	0.0107		16
	0.039	0.0526	0.0211	0.0314	0.0174	0.0242	0.00967	0.011	0.00139	0.00173		4
	0.596	0.776	0.249	0.372	0.199	0.283	0.0958	0.118	0.0146	0.0162		17
	0.0729	0.0951	0.0272	0.0404	0.0234	0.0291	0.00898	0.0117	0.00103	0.00098		9
	0.0392	0.0505	0.0148	0.0245	0.0133	0.0192	0.00618	0.008	0.00099	0.00071		4
	0.0182	0.0231	0.0113	0.0178	0.0104	0.0138	0.00753	0.00689	0.00118	0.0012		2
	0.186	0.235	0.0963	0.139	0.0841	0.11	0.0432	0.0525	0.00959	0.00945		18
	0.0404	0.0505	0.0204	0.0302	0.0179	0.0244	0.00902	0.0115	0.00136	0.00172		7
	0.0486	0.0612	0.0255	0.0379	0.0199	0.0297	0.012	0.0144	0.00189	0.0022		8
	0.0309	0.0389	0.0154	0.018	0.0118	0.0136	0.00533	0.00541	0.00048	0.00045		3
	0.0324	0.0426	0.0145	0.0235	0.0138	0.0178	0.00727	0.00725	0.00092	0.00124		5
	0.118	0.153	0.0495	0.0748	0.0401	0.0552	0.0181	0.0222	0.00241	0.00232		13
	0.0934	0.12	0.052	0.0781	0.0442	0.0608	0.0253	0.0308	0.00572	0.00577		17
	0.202	0.263	0.104	0.156	0.0912	0.123	0.0457	0.054	0.0074	0.00727		16
	0.0581	0.075	0.0362	0.0528	0.0346	0.0431	0.0184	0.0226	0.00306	0.00315		6
	0.134	0.175	0.0733	0.104	0.0595	0.0797	0.0297	0.0365	0.00462	0.00389		9
	0.048	0.0586	0.0206	0.0299	0.0167	0.0219	0.00812	0.0102	0.00071	0.00143		5
	0.135	0.172	0.084	0.122	0.0667	0.099	0.0421	0.0501	0.00963	0.00927		20
	0.269	0.346	0.141	0.209	0.118	0.16	0.0609	0.0716	0.0103	0.0114		25
	0.154	0.196	0.0855	0.125	0.0699	0.0986	0.0366	0.0462	0.00745	0.00707		16
	0.152	0.201	0.0895	0.138	0.0775	0.108	0.0443	0.055	0.0108	0.0102		21
	0.246	0.319	0.184	0.273	0.155	0.234	0.0985	0.128	0.0277	0.0262		36
	0.0534	0.0674	0.0253	0.0361	0.0193	0.0294	0.0108	0.0127	0.00138	0.00131		4
	0.274	0.356	0.161	0.236	0.135	0.189	0.0857	0.0976	0.0179	0.0194		26
	0.12	0.157	0.0643	0.0936	0.0544	0.0748	0.0304	0.0344	0.00777	0.00602		12
	0.0169	0.0223	0.0108	0.0156	0.00931	0.0122	0.00488	0.00558	0.0007	0.00063		3
	0.121	0.156	0.0711	0.104	0.0606	0.0849	0.0354	0.0436	0.0065	0.0072		19
	0.0167	0.0214	0.0106	0.0159	0.00916	0.0126	0.00486	0.00673	0.00061	0.0007		2
	0.16	0.208	0.104	0.156	0.0911	0.127	0.0591	0.0687	0.0132	0.0138		21
	0.0444	0.0557	0.0307	0.0413	0.0249	0.0337	0.0146	0.0166	0.00274	0.00282		8
	0.0246	0.0305	0.0141	0.0216	0.0126	0.0193	0.00809	0.00949	0.00093	0.00105		3
	0.304	0.385	0.219	0.323	0.189	0.276	0.134	0.157	0.0332	0.0342		46
	0.0449	0.059	0.0262	0.0384	0.0245	0.0317	0.0125	0.0142	0.00153	0.00182		13
	0.0753	0.0934	0.0391	0.0568	0.0315	0.0462	0.0199	0.0223	0.00252	0.00248		17
	0.197	0.248	0.137	0.197	0.113	0.161	0.0707	0.0881	0.0159	0.0152		21
	0.11	0.139	0.0607	0.0932	0.052	0.07	0.0317	0.0325	0.00427	0.00411		9
	0.194	0.249	0.119	0.182	0.0969	0.147	0.0635	0.0725	0.0128	0.0115		15
	0.121	0.154	0.0773	0.115	0.0677	0.0952	0.0412	0.0491	0.00928	0.0097		18
	0.0152	0.021	0.0087	0.0144	0.00805	0.0107	0.00393	0.00494	0.0007	0.00053		3
	0.0387	0.0476	0.029	0.0394	0.0221	0.0324	0.0128	0.0178	0.00321	0.00313		6
	0.142	0.181	0.0878	0.137	0.0804	0.108	0.05	0.0556	0.00953	0.00958		21
	0.0602	0.0786	0.0426	0.0622	0.0366	0.0497	0.0213	0.0262	0.00436	0.00498		9
	0.0673	0.0908	0.0483	0.0749	0.0417	0.0595	0.0283	0.0322	0.00559	0.00565		11
	0.0217	0.0289	0.0157	0.0212	0.0115	0.0204	0.00858	0.00963	0.00171	0.00146		3
	0.132	0.174	0.106	0.153	0.0916	0.135	0.0635	0.0785	0.0175	0.0148		25
	0.0278	0.0346	0.0173	0.027	0.0156	0.0241	0.0106	0.0121	0.00136	0.00171		4
	0.147	0.187	0.104	0.146	0.0877	0.121	0.0524	0.0646	0.0125	0.0116		23
	0.0306	0.041	0.0222	0.0334	0.0178	0.0263	0.0123	0.0149	0.00257	0.00243		5
	0.065	0.0848	0.0406	0.0608	0.0342	0.0513	0.0229	0.0264	0.00326	0.00359		12
	0.187	0.246	0.126	0.196	0.114	0.165	0.0745	0.0899	0.0149	0.0157		33
	0.0467	0.061	0.0393	0.0567	0.0307	0.0484	0.0225	0.0281	0.00503	0.00485		7
	0.0902	0.111	0.0622	0.0938	0.053	0.0866	0.0377	0.048	0.0058	0.00819		14
	0.0878	0.11	0.0641	0.0968	0.0552	0.0818	0.0337	0.0436	0.009	0.00776		14
	0.0184	0.0229	0.0114	0.0196	0.00876	0.016	0.00771	0.00823	0.00094	0.00104		3
	0.0655	0.084	0.0539	0.083	0.0498	0.0755	0.0355	0.0475	0.0109	0.00925		12
	0.197	0.252	0.144	0.221	0.124	0.19	0.0879	0.106	0.0206	0.0197		29
	0.04	0.0523	0.0267	0.0383	0.0237	0.0325	0.0127	0.0172	0.00186	0.00237		7
	0.00877	0.013	0.00668	0.00935	0.00479	0.00767	0.00362	0.00418	0.00073	0.00046		2
	0.00262	0.00296	0.00144	0.00209	0.00093	0.00162	0.00069	0.00098	7e-05	0.00012		1
	0.00202	0.0029	0.00159	0.0022	0.00065	0.00174	0.00113	0.00091	0	4e-05		1
	0.00266	0.00408	0.00112	0.00307	0.00158	0.00227	0.00061	0.00129	0.00011	0.00015		1
	0.00232	0.00296	0.00117	0.00198	0.00088	0.00233	0.00031	0.00106	0	8e-05		1
	0.00255	0.00297	0.0017	0.00203	0.00135	0.00163	0.00086	0.00122	3e-05	0.00016		1
	0.111	0.143	0.0741	0.107	0.0613	0.0889	0.0386	0.0453	0.00774	0.00699		18
	0.178	0.229	0.11	0.159	0.0849	0.124	0.0523	0.0621	0.0099	0.00955		14
	0.0513	0.0625	0.039	0.0504	0.0316	0.0437	0.0255	0.0283	0.00962	0.0113		10
	0.099	0.128	0.0648	0.0979	0.0571	0.0796	0.0351	0.0441	0.00724	0.00689		14
	0.00556	0.00715	0.00373	0.00681	0.00501	0.00662	0.0033	0.00421	0.00079	0.00055		2
	0.0843	0.109	0.0571	0.0863	0.0492	0.077	0.0321	0.0429	0.00791	0.00714		18
	0.00231	0.00315	0.00206	0.00301	0.00132	0.00257	0.00074	0.00129	0.00029	5e-05		1
	0.103	0.133	0.0995	0.151	0.0907	0.145	0.0774	0.0986	0.0304	0.0295		17

## Sheet: Fig 4B top
Figure 4B
Normalized node contents (RW, iRW, and SP).
Strategy	RW		iRW_a		iRW_d		iRW_a+d		SP
	Message	Packet	Message	Packet	Message	Packet	Message	Packet	Message	Packet		In-degree
	0.00806	0.00216	0.0166	0.00782	0.00199	0.000602	0.00221	0.000683	5.27e-05	1.53e-05		13
	0.00034	9.1e-05	0.00117	0.000999	9.22e-05	2.81e-05	0.000113	3.67e-05	4.76e-07	0		1
	0.0725	0.024	0.0317	0.0126	0.00956	0.00324	0.00741	0.00214	0.000175	5.05e-05		36
	0.00329	0.000833	0.00651	0.00363	0.000917	0.000285	0.00093	0.000289	0	0		4
	0.0638	0.0203	0.0307	0.0129	0.00817	0.00293	0.00724	0.00212	0.000365	0.00011		34
	0.000556	0.000131	0.000907	0.000501	0.000121	4.41e-05	0.000152	3.5e-05	0	0		1
	0.000537	0.000132	0.000884	0.000504	0.000118	3.83e-05	0.000157	4.22e-05	0	0		1
	0.0143	0.00395	0.0208	0.00929	0.00317	0.00106	0.00317	0.00104	0.000118	5.16e-05		23
	0.00551	0.00147	0.014	0.0074	0.00149	0.00045	0.0016	0.00053	8.4e-05	1.91e-05		7
	0.0246	0.00676	0.0242	0.0102	0.00488	0.00158	0.00457	0.00141	0.000441	0.000185		30
	0.0567	0.0182	0.0288	0.0115	0.00832	0.00281	0.00693	0.00202	9.64e-05	2.59e-05		32
	0.0463	0.0136	0.0278	0.0115	0.00721	0.00242	0.00614	0.00187	1.71e-05	6.63e-06		24
	0.245	0.442	0.0349	0.0143	0.0145	0.00528	0.00933	0.00279	0.00135	0.000571		51
	0.542	0.949	0.0487	0.0273	0.0194	0.00802	0.012	0.00353	0.000957	0.000446		69
	0.0074	0.00197	0.0153	0.00762	0.00194	0.000585	0.00195	0.000621	3.24e-06	1.09e-06		9
	0.0327	0.00917	0.0247	0.00918	0.00548	0.00193	0.00517	0.00155	0.000304	9.1e-05		41
	0.00322	0.000834	0.00595	0.00288	0.000862	0.000262	0.000853	0.000262	0	0		4
	0.00282	0.000708	0.00495	0.00281	0.000813	0.000227	0.000745	0.000231	0	0		3
	0.00151	0.00036	0.00254	0.00156	0.000415	0.000138	0.000415	0.000121	0	0		2
	0.0471	0.0143	0.0273	0.0114	0.00745	0.00249	0.00619	0.00187	3.95e-05	8.32e-06		28
	0.0118	0.00321	0.0179	0.00748	0.00262	0.000858	0.00286	0.000866	0.000163	5.46e-05		21
	0.243	0.46	0.0327	0.0125	0.0141	0.00522	0.00963	0.00274	0.000453	0.000186		66
	0.0543	0.0163	0.0295	0.012	0.0081	0.00268	0.00678	0.002	7.97e-05	2.87e-05		36
	0.0151	0.00404	0.0236	0.0114	0.00342	0.00105	0.00347	0.00108	7.64e-05	4.34e-05		17
	0.0328	0.00951	0.0254	0.0103	0.00568	0.00193	0.00519	0.00159	1.02e-05	3.56e-06		26
	0.218	0.229	0.0326	0.0125	0.0134	0.00497	0.00935	0.00268	0.000342	0.000139		66
	0.146	0.0795	0.0319	0.0124	0.0118	0.00433	0.00879	0.00256	0.00069	0.000281		59
	0.0398	0.0117	0.0264	0.0108	0.00639	0.00224	0.00576	0.00173	2.86e-07	1.09e-06		24
	0.0426	0.0133	0.0292	0.0125	0.00687	0.00242	0.00624	0.00187	0.000216	6.35e-05		33
	0.0625	0.0192	0.0281	0.0104	0.00842	0.00291	0.00671	0.00199	0.00058	0.000146		42
	0.00356	0.000885	0.00689	0.004	0.000859	0.000283	0.00102	0.000292	1.33e-06	0		5
	0.0582	0.0182	0.0308	0.0124	0.00868	0.00284	0.00675	0.00203	4.09e-05	1.65e-05		36
	0.0254	0.00705	0.022	0.00863	0.00496	0.00162	0.00444	0.00135	0	9.9e-08		23
	0.261	0.649	0.0319	0.0113	0.014	0.00526	0.00915	0.00276	0.00281	0.00102		76
	0.0213	0.00578	0.0223	0.00893	0.00418	0.00135	0.00386	0.00125	0.000272	9.14e-05		34
	0.0111	0.00294	0.0173	0.00758	0.00264	0.00084	0.00269	0.000848	2.84e-05	1.13e-05		17
	0.0275	0.00808	0.025	0.0107	0.00566	0.00194	0.00504	0.00158	0.00128	0.00056		34
	0.000446	0.000123	0.000973	0.000557	0.000115	3.46e-05	0.000142	3.4e-05	0	0		1
	0.00122	0.000314	0.00286	0.00147	0.000278	9.91e-05	0.000339	0.000107	0	1.98e-07		2
	0.00123	0.000315	0.00287	0.00149	0.000213	9.59e-05	0.000339	0.00011	0	0		2
	0.00785	0.00209	0.0166	0.00814	0.00194	0.00061	0.00204	0.000672	1.45e-05	4.06e-06		11
	0.0215	0.00566	0.0228	0.00951	0.00411	0.00136	0.00391	0.00125	7.06e-05	1.95e-05		21
	0.00587	0.00151	0.0137	0.00676	0.00143	0.000457	0.00173	0.000528	4.97e-05	1.04e-05		14
	0.0083	0.00223	0.0161	0.00707	0.00212	0.000639	0.00197	0.000674	0.000128	4.74e-05		21
	0.0142	0.00387	0.0182	0.00783	0.00299	0.000997	0.0031	0.000985	0.000207	4.79e-05		17
	0.00741	0.00197	0.0161	0.00805	0.00193	0.000564	0.00198	0.000622	7.81e-05	1.63e-05		24
	0.000625	0.000165	0.00192	0.00143	0.000132	4.51e-05	0.000176	5.42e-05	0	2.97e-07		2
	0.0507	0.0159	0.0291	0.0116	0.00765	0.0026	0.00623	0.00196	0.000666	0.000249		59
	0.0264	0.00753	0.0274	0.0123	0.00484	0.00167	0.00462	0.00147	7.34e-05	3.12e-05		21
	0.000348	8.92e-05	0.000773	0.000473	0.000107	2.54e-05	0.000118	3.09e-05	0	2.97e-07		1
	0.0667	0.021	0.0307	0.0139	0.00806	0.00295	0.00691	0.00206	0.000318	9.99e-05		37
	0.0161	0.00434	0.0212	0.00872	0.00371	0.00113	0.00339	0.00109	0.000349	0.000129		27
	0.0303	0.00884	0.0249	0.0104	0.00568	0.00185	0.00498	0.00151	0.000368	0.000116		32
	0.0167	0.00447	0.0217	0.00982	0.00348	0.00114	0.00345	0.00109	0.000742	0.000255		25
	0.00356	0.000946	0.00717	0.00378	0.00087	0.000284	0.000892	0.000309	3.99e-05	1.69e-05		7
	0.00129	0.000331	0.00288	0.00164	0.000314	9.81e-05	0.000423	0.000119	1.11e-05	4.65e-06		3
	0.0021	0.000544	0.00376	0.00191	0.000467	0.000162	0.000581	0.000166	3.1e-05	1.2e-05		3
	0.00809	0.00214	0.0167	0.00826	0.00202	0.000621	0.00213	0.000678	6.77e-05	3.2e-05		17
	0.000267	7.05e-05	0.000807	0.000597	6.68e-05	1.9e-05	5.8e-05	2.5e-05	0	0		1
	0.000507	0.000131	0.000896	0.000498	0.000148	4.18e-05	0.000114	3.84e-05	0	0		1
	0.00745	0.00195	0.0133	0.0063	0.00167	0.000548	0.00179	0.000593	9.13e-05	1.79e-05		14
	0.0492	0.0146	0.0261	0.00961	0.0074	0.00248	0.00594	0.00181	0.000341	0.000119		42
	0.0425	0.0123	0.0258	0.00986	0.00654	0.00222	0.00595	0.00171	0.000164	5.43e-05		36
	0.0482	0.0143	0.0256	0.00961	0.0071	0.00246	0.00608	0.00178	0.000287	0.000111		40
	0.0173	0.0047	0.0208	0.00872	0.00357	0.00121	0.00358	0.00112	3.73e-05	1.17e-05		22
	0.0222	0.00641	0.023	0.0102	0.0043	0.00156	0.00433	0.00137	0.000477	0.000209		20
	0.00074	0.000186	0.00177	0.00105	0.000202	6.2e-05	0.000261	6.27e-05	0	0		1
	0.00579	0.00154	0.0108	0.00538	0.00145	0.000477	0.00168	0.000494	0	0		6
	0.00407	0.00106	0.00776	0.00425	0.00109	0.00032	0.00107	0.000339	0	0		5
	0.0166	0.0044	0.0199	0.00833	0.00353	0.00113	0.00336	0.00104	5e-05	8.22e-06		21
	0.0171	0.00459	0.0203	0.00819	0.0036	0.00119	0.00358	0.00108	0.000238	8.14e-05		28
	0.0331	0.00952	0.0315	0.0167	0.00579	0.00204	0.00569	0.00172	0.000331	0.000127		29
	0.0116	0.00312	0.0173	0.00751	0.00259	0.000848	0.00256	0.000828	2.11e-05	3.47e-06		17
	0.000532	0.000132	0.000873	0.000497	0.000125	4.3e-05	0.000146	3.99e-05	0	0		1
	0.000524	0.000132	0.000939	0.000492	0.000121	3.73e-05	0.000108	4.09e-05	0	0		1
	0.0158	0.00434	0.025	0.0165	0.0035	0.00118	0.00367	0.00117	0.000118	5e-05		9
	0.00518	0.00133	0.0113	0.00589	0.00114	0.00038	0.00151	0.00044	4.72e-05	9.9e-06		9
	0.000889	0.000225	0.00317	0.00238	0.000224	6.79e-05	0.000221	8.49e-05	0	0		2
	0.00696	0.00189	0.0148	0.00723	0.00178	0.000537	0.00183	0.000627	8.42e-05	2.54e-05		15
	0.0116	0.00306	0.018	0.00785	0.00257	0.000852	0.00256	0.000838	0.000113	3.36e-05		21
	0.0183	0.00499	0.0211	0.00934	0.00388	0.00128	0.00364	0.00113	8.25e-05	3.65e-05		18
	0.00268	0.000698	0.00829	0.00502	0.000645	0.000235	0.000737	0.000273	4.05e-05	6.83e-06		7
	0.00398	0.00101	0.00932	0.00511	0.000947	0.00031	0.00115	0.000358	1.22e-05	4.46e-06		10
	0.0222	0.00619	0.023	0.00964	0.0042	0.00148	0.00429	0.00132	0.000609	0.000202		30
	0.00151	0.000418	0.00591	0.00406	0.000453	0.00014	0.00041	0.000176	0	0		4
	0.00609	0.00161	0.0148	0.00755	0.00179	0.000469	0.00163	0.000558	9.81e-06	2.38e-06		9
	0.00559	0.00157	0.0168	0.0113	0.00141	0.00053	0.0015	0.000612	0.000103	9.24e-05		11
	0.00802	0.00215	0.017	0.00808	0.00201	0.000622	0.00226	0.000699	0.000158	6.18e-05		23
	0.00233	0.000589	0.00564	0.0034	0.000576	0.000179	0.000676	0.000202	0	0		4
	0.000432	0.000109	0.00123	0.000822	6.29e-05	3.32e-05	0.000118	3.74e-05	1.33e-06	0		1
	0.00178	0.000468	0.00498	0.00338	0.000543	0.000144	0.000538	0.000171	1.1e-05	1.39e-06		5
	0.0099	0.00263	0.0176	0.00834	0.00223	0.000727	0.00242	0.000788	0.000214	8.31e-05		27
	0.0144	0.00385	0.0196	0.00829	0.00316	0.000988	0.00312	0.000978	0.000177	6.89e-05		27
	0.00936	0.00244	0.0166	0.00771	0.00211	0.000679	0.00236	0.000724	0.000105	4.96e-05		28
	0.00245	0.000625	0.00663	0.00429	0.000614	0.000181	0.000594	0.000217	3.72e-05	1.24e-05		7
	0.0399	0.0116	0.0268	0.0109	0.00667	0.00214	0.00562	0.00173	0.000826	0.000358		48
	0.000596	0.000161	0.00236	0.00184	0.000192	5.07e-05	0.00019	6.46e-05	0	0		2
	0.00776	0.00203	0.0154	0.00733	0.00193	0.00058	0.00193	0.000647	6.91e-05	2.82e-05		14
	0.0377	0.0108	0.0271	0.011	0.00632	0.00212	0.00571	0.00168	0.0019	0.000844		57
	0.00133	0.00037	0.0047	0.00319	0.000461	0.000123	0.000408	0.000136	1.9e-05	7.13e-06		4
	0.00184	0.00045	0.0057	0.00359	0.000432	0.000141	0.000583	0.000169	2.14e-05	7.62e-06		6
	0.00691	0.0018	0.015	0.0069	0.00162	0.000542	0.00181	0.000586	0.00017	4.35e-05		18
	0.00246	0.000632	0.00768	0.00465	0.000707	0.000194	0.00071	0.000236	0	8.91e-07		8
	0.00224	0.000565	0.00633	0.004	0.000613	0.000182	0.000698	0.0002	1.1e-05	2.18e-06		6
	0.00478	0.00122	0.0102	0.00523	0.00128	0.000376	0.00134	0.000416	9.04e-05	3e-05		10
	0.00741	0.00198	0.0151	0.00711	0.00168	0.000572	0.00188	0.000643	5.1e-05	1.55e-05		16
	0.00321	0.000839	0.00761	0.00421	0.000949	0.000262	0.000913	0.000296	4.76e-05	8.51e-06		5
	0.0177	0.00469	0.02	0.00862	0.00359	0.00118	0.00352	0.00109	5.91e-05	2.58e-05		19
	0.0255	0.00713	0.0227	0.00897	0.00506	0.00156	0.00416	0.00134	0.000684	0.000235		35
	0.151	0.0687	0.0341	0.0128	0.0117	0.00413	0.00836	0.00252	0.000166	5.84e-05		43
	0.0829	0.0287	0.0332	0.0127	0.00946	0.00327	0.00739	0.00228	0.000147	5.46e-05		39
	0.119	0.0497	0.0321	0.0125	0.011	0.00423	0.00839	0.00268	0.00216	0.000991		58
	0.0428	0.0122	0.0243	0.00884	0.00648	0.00226	0.00559	0.00171	0.000495	0.000133		34
	0.00711	0.00184	0.0128	0.00619	0.00163	0.000511	0.00172	0.000555	1.9e-05	4.26e-06		8
	0.0272	0.00765	0.0223	0.00846	0.00529	0.0017	0.0045	0.00141	0.00034	0.000119		23
	0.0218	0.00597	0.0205	0.00802	0.00407	0.0014	0.00397	0.00124	0.000153	5.44e-05		19
	0.0348	0.00995	0.0245	0.00913	0.00552	0.002	0.00545	0.00157	0.000415	0.000111		32
	0.316	0.821	0.0356	0.0131	0.0148	0.00577	0.00961	0.00284	0.000572	0.000186		57
	0.0142	0.00375	0.019	0.0086	0.00292	0.000999	0.00304	0.000956	4.53e-05	1e-05		20
	0.0289	0.00824	0.024	0.00952	0.00516	0.00175	0.00467	0.0015	0	0		22
	0.00545	0.0014	0.011	0.00556	0.0014	0.0004	0.00145	0.000451	1.18e-05	5.35e-06		8
	0.00074	0.00019	0.0017	0.00112	0.000174	5.84e-05	0.000183	6.52e-05	0	0		2
	0.000972	0.000256	0.00195	0.000983	0.00025	7.48e-05	0.000259	8.42e-05	7.05e-06	4.95e-07		2
	0.00047	0.000121	0.00109	0.000564	0.000132	3.63e-05	0.000187	3.86e-05	0	0		1
	0.00215	0.000563	0.00555	0.00285	0.000552	0.000173	0.000604	0.000211	3.9e-06	1.98e-07		2
	0.00338	0.00084	0.00675	0.00322	0.000833	0.000237	0.000835	0.000279	3.62e-06	2.77e-06		4
	0.00275	0.000698	0.00627	0.00309	0.000654	0.000222	0.000805	0.000243	1.52e-05	4.06e-06		3
	0.0378	0.0109	0.0245	0.00898	0.00626	0.00217	0.0055	0.00166	0.000173	5.26e-05		35
	0.00389	0.00096	0.00863	0.00484	0.000869	0.000292	0.00101	0.000311	9.11e-05	2.02e-05		11
	0.00197	0.000517	0.00659	0.00441	0.000443	0.000151	0.000475	0.0002	5.01e-05	1.62e-05		7
	0.000266	7.05e-05	0.000853	0.000598	7.85e-05	2.01e-05	4.83e-05	2.53e-05	0	0		1
	0.000736	0.000201	0.00286	0.00277	0.000206	6.58e-05	0.000272	7.62e-05	2.66e-05	9.01e-06		3
	0.00442	0.00117	0.00927	0.00489	0.00103	0.000359	0.00113	0.000356	0.000105	4.48e-05		12
	0.00185	0.000477	0.00404	0.00263	0.000471	0.000136	0.000505	0.00015	7.52e-06	4.65e-06		5
	0.000864	0.000232	0.00156	0.000873	0.000248	7.4e-05	0.000257	7.11e-05	0	0		2
	0.002	0.000552	0.00414	0.00213	0.000575	0.000175	0.000606	0.000187	3.45e-05	1.07e-05		2
	0.0331	0.00955	0.0263	0.011	0.0061	0.00196	0.00531	0.00164	3.07e-05	9.6e-06		26
	0.0502	0.0158	0.028	0.0114	0.00797	0.00261	0.00651	0.00194	0.000317	0.000101		36
	0.0275	0.00788	0.0243	0.00933	0.00513	0.0017	0.00476	0.00146	0.000935	0.000341		43
	0.0255	0.00742	0.0233	0.00888	0.00493	0.00162	0.00473	0.0014	1.05e-06	1.19e-06		34
	0.0359	0.0102	0.0251	0.0094	0.00611	0.00204	0.00542	0.00163	3.9e-06	3.86e-06		41
	0.00238	0.000592	0.00638	0.00379	0.000583	0.000178	0.00063	0.000215	9.81e-06	3.96e-07		5
	0.00809	0.00211	0.0142	0.00637	0.00184	0.000601	0.00194	0.000624	0.000165	4.67e-05		17
	0.0266	0.00742	0.023	0.00865	0.00488	0.00162	0.00468	0.0014	0.000372	0.000113		42
	0.0158	0.00425	0.0201	0.0084	0.00364	0.00109	0.0033	0.00104	3.96e-05	1.16e-05		27
	0.0281	0.0079	0.0242	0.00934	0.00535	0.00174	0.00458	0.00146	0.000112	2.66e-05		41
	0.0269	0.00788	0.0423	0.041	0.00519	0.00179	0.00523	0.00171	0.000283	0.000124		33
	0.00769	0.00204	0.0135	0.00642	0.00191	0.000604	0.00196	0.000622	9.55e-05	3.54e-05		15
	0.00499	0.00132	0.00977	0.00501	0.00139	0.000381	0.00137	0.000441	1.65e-05	6.63e-06		8
	0.00667	0.00178	0.0121	0.00575	0.00173	0.000513	0.00185	0.000545	2.13e-05	1.01e-05		10
	0.00208	0.000552	0.00679	0.00489	0.000592	0.000177	0.000699	0.000218	8.29e-06	2.57e-06		5
	0.00187	0.000472	0.00341	0.00188	0.000551	0.000151	0.000563	0.000154	0	0		3
	0.00223	0.000572	0.00465	0.00247	0.000491	0.000184	0.000543	0.000201	0	0		2
	0.000785	0.000189	0.00251	0.00189	0.000263	6.28e-05	0.000214	7.57e-05	4.38e-06	1.39e-06		2
	0.000486	0.000121	0.00114	0.000566	0.000115	3.76e-05	0.000118	3.91e-05	2.1e-06	9.9e-07		1
	0.0476	0.0149	0.0406	0.0293	0.00722	0.00257	0.00677	0.00209	0.000572	0.000293		39
	0.00544	0.0014	0.0116	0.00573	0.00148	0.000434	0.00142	0.000468	5.11e-05	6.93e-06		8
	0.00437	0.00119	0.00926	0.00473	0.00102	0.000371	0.00125	0.000394	2.9e-05	7.13e-06		10
	0.0021	0.000578	0.00576	0.00381	0.000603	0.000179	0.000614	0.000211	9.05e-06	1.58e-06		7
	0.00868	0.00229	0.0136	0.00608	0.00224	0.000646	0.0021	0.000656	6.55e-05	1.36e-05		13
	0.008	0.00215	0.0132	0.00585	0.00193	0.000615	0.00209	0.000634	4.75e-05	6.34e-06		13
	0.00607	0.00166	0.0165	0.0101	0.00154	0.000508	0.0019	0.000582	4.67e-06	5.25e-06		8
	0.00532	0.00137	0.00997	0.00484	0.00127	0.000425	0.00121	0.000427	1.03e-05	1.78e-06		9
	0.00415	0.00112	0.00934	0.005	0.00107	0.000335	0.00104	0.00038	1.13e-05	6.14e-06		10
	0.013	0.0035	0.0179	0.00764	0.00284	0.000919	0.00281	0.0009	0.000188	3.39e-05		25
	0.00736	0.00195	0.0121	0.00563	0.00182	0.00057	0.00216	0.000567	7.55e-05	1.17e-05		9
	0.00187	0.000487	0.00382	0.00201	0.000536	0.000146	0.000506	0.000161	0	0		2
	0.00183	0.000492	0.0038	0.00203	0.00049	0.000152	0.000528	0.000159	0	0		2
	0.0201	0.00559	0.0349	0.0352	0.00384	0.00139	0.0041	0.00136	6.9e-05	2.98e-05		8
	0.00434	0.00112	0.0106	0.00533	0.00113	0.000344	0.0011	0.000388	5.16e-05	2.34e-05		9
	0.0328	0.00935	0.0242	0.00906	0.00581	0.00192	0.0048	0.00156	0.000504	0.000173		41
	0.0104	0.00272	0.0156	0.0064	0.00236	0.000741	0.00242	0.000758	0.000153	4.84e-05		16
	0.00219	0.00058	0.00624	0.00392	0.000618	0.000173	0.00059	0.000212	3.62e-06	3.47e-06		4
	0.133	0.0616	0.0781	0.0858	0.0113	0.00412	0.00961	0.00303	0.000252	9.94e-05		17
	0.00439	0.00118	0.0126	0.00684	0.00113	0.000363	0.00137	0.000433	0	0		9
	0.00219	0.000574	0.0063	0.00388	0.000618	0.000178	0.00068	0.000208	0	1.98e-07		4
	0.000884	0.000233	0.00219	0.00135	0.000255	7.18e-05	0.000271	8.46e-05	3.53e-05	1.02e-05		2
	0.0115	0.0032	0.0186	0.00826	0.00277	0.000876	0.00281	0.000878	0.000157	3.38e-05		18
	0.00204	0.000558	0.00791	0.00504	0.00059	0.00019	0.000746	0.000226	2.19e-05	2.77e-06		7
	0.00273	0.000666	0.00856	0.00537	0.000659	0.000215	0.000922	0.000262	3.46e-05	1e-05		8
	0.00169	0.000433	0.00516	0.0034	0.00042	0.000144	0.000463	0.000167	0	0		3
	0.00179	0.000469	0.00699	0.00481	0.000437	0.000155	0.000596	0.000195	0	1.78e-06		5
	0.0073	0.00195	0.0147	0.00709	0.00177	0.000586	0.00218	0.000615	2.01e-05	2.18e-06		13
	0.00537	0.00142	0.0143	0.00747	0.00147	0.000435	0.00148	0.000496	5.7e-05	1.18e-05		17
	0.0141	0.00373	0.0181	0.00796	0.00298	0.000974	0.00298	0.000926	5.52e-05	3.96e-05		16
	0.00317	0.000814	0.00824	0.00491	0.000731	0.000244	0.000897	0.000289	1.32e-05	5.05e-06		6
	0.00825	0.00219	0.0129	0.00607	0.00202	0.000615	0.00194	0.000594	6.38e-06	1.68e-06		9
	0.00254	0.000668	0.00781	0.00478	0.00064	0.000215	0.000839	0.000243	6.1e-06	3.17e-06		5
	0.00787	0.00209	0.0164	0.00755	0.00221	0.000633	0.00216	0.000688	9.92e-05	3.92e-05		20
	0.0206	0.00555	0.0215	0.00873	0.0045	0.00138	0.00412	0.00121	0.000148	3.51e-05		25
	0.00938	0.00249	0.0155	0.00689	0.00244	0.000733	0.00249	0.000712	3.02e-05	1.37e-05		16
	0.00945	0.00254	0.0166	0.00749	0.00234	0.000712	0.00239	0.00074	0.000153	5.97e-05		21
	0.0165	0.00449	0.0214	0.00863	0.00343	0.00115	0.00372	0.00108	0.000475	0.000182		36
	0.00295	0.000767	0.0075	0.00449	0.000748	0.000243	0.000845	0.000265	8.1e-06	1.88e-06		4
	0.0212	0.00577	0.0237	0.0105	0.00424	0.00141	0.00418	0.0013	0.000361	0.000128		26
	0.00736	0.00196	0.0142	0.00715	0.00156	0.000556	0.00191	0.000585	4.67e-05	1.69e-05		12
	0.000945	0.000231	0.00381	0.00329	0.000274	7.41e-05	0.000294	9.56e-05	0	0		3
	0.00732	0.0019	0.0177	0.0094	0.00183	0.000579	0.00202	0.000657	0.000145	4.86e-05		19
	0.000912	0.000222	0.0019	0.00115	0.000218	5.96e-05	0.000228	7.66e-05	0	0		2
	0.00977	0.00262	0.0183	0.00868	0.00231	0.000731	0.00256	0.000804	0.000228	9.16e-05		21
	0.00224	0.000589	0.00702	0.00455	0.000533	0.000176	0.000677	0.000216	1.44e-05	6.24e-06		8
	0.00123	0.000317	0.00324	0.00216	0.000345	9.8e-05	0.000317	0.000108	4.29e-06	1.29e-06		3
	0.0224	0.00619	0.025	0.0106	0.00436	0.0015	0.00449	0.00136	0.000819	0.000271		46
	0.00265	0.000669	0.00889	0.00564	0.000677	0.000206	0.000834	0.000259	2.26e-05	3.07e-06		13
	0.00433	0.00111	0.0114	0.00634	0.00116	0.000347	0.0012	0.000388	5.14e-06	2.38e-06		17
	0.0122	0.00321	0.0173	0.00718	0.00278	0.000891	0.00282	0.000841	0.000245	9.76e-05		21
	0.00625	0.00164	0.011	0.00554	0.00165	0.000493	0.00145	0.000484	1.61e-05	3.47e-06		9
	0.0127	0.0033	0.0173	0.00743	0.00284	0.000896	0.00269	0.000868	0.000193	4.53e-05		15
	0.00678	0.00182	0.015	0.00686	0.00171	0.000528	0.00174	0.000597	0.000153	3.6e-05		18
	0.000921	0.000222	0.00281	0.00226	0.000212	6.88e-05	0.000224	7.76e-05	0	4.95e-07		3
	0.00185	0.000488	0.00542	0.00364	0.000518	0.000149	0.000519	0.00016	5.05e-06	2.57e-06		6
	0.00842	0.0022	0.0157	0.00691	0.00174	0.000628	0.00221	0.00067	0.000102	2.74e-05		21
	0.00322	0.000837	0.00937	0.00529	0.000812	0.000265	0.000873	0.000307	9.66e-05	1.68e-05		9
	0.00373	0.000981	0.00949	0.005	0.000884	0.000292	0.000995	0.000327	4.97e-05	1.32e-05		11
	0.00117	0.0003	0.00328	0.00231	0.000284	9.01e-05	0.00032	0.000103	8.67e-06	3.56e-06		3
	0.00799	0.0021	0.0164	0.00748	0.0021	0.000606	0.00213	0.000668	0.000159	4.31e-05		25
	0.00144	0.000361	0.0032	0.0019	0.000382	0.000103	0.000395	0.000131	0	5.94e-07		4
	0.00873	0.00229	0.0167	0.00731	0.00214	0.000643	0.00218	0.000702	0.000104	3.63e-05		23
	0.00156	0.000423	0.00374	0.00244	0.000397	0.000124	0.0004	0.000135	3.52e-06	3.47e-06		5
	0.0037	0.000978	0.0108	0.00592	0.000992	0.000299	0.00106	0.000351	2.86e-06	6.24e-06		12
	0.0121	0.00333	0.0196	0.00868	0.00291	0.000923	0.00293	0.000921	0.000195	7.02e-05		33
	0.00246	0.000621	0.0063	0.00366	0.000495	0.000183	0.000629	0.000206	2.27e-05	8.71e-06		7
	0.00486	0.00128	0.0121	0.00608	0.0012	0.000374	0.00138	0.000437	3.39e-05	4.85e-06		14
	0.00478	0.00125	0.0117	0.00595	0.00133	0.000382	0.00142	0.000417	7.1e-05	1.83e-05		14
	0.000942	0.000234	0.00237	0.00145	0.000233	6.48e-05	0.000253	8.17e-05	0	0		3
	0.00347	0.00091	0.00963	0.00561	0.000965	0.000276	0.000967	0.000325	0.000174	6.02e-05		12
	0.0125	0.00337	0.0214	0.0101	0.00308	0.000927	0.00282	0.000965	0.000275	0.000108		29
	0.0021	0.000562	0.0067	0.00424	0.000584	0.000175	0.000703	0.000208	7.62e-06	2.08e-06		7
	0.000554	0.000137	0.00201	0.00161	0.000129	3.86e-05	0.000147	5.42e-05	0	1.88e-06		2
	0.000126	3.1e-05	0.000466	0.000356	2.78e-05	6.24e-06	3.17e-05	1e-05	0	0		1
	0.000123	3.1e-05	0.000492	0.000358	4.94e-05	7.92e-06	2.89e-05	1.38e-05	0	0		1
	0.00019	4.28e-05	0.000866	0.000905	4.62e-05	1.14e-05	5.83e-05	1.74e-05	0	0		1
	0.000114	3.16e-05	0.00052	0.000377	2.07e-05	6.73e-06	4.86e-05	1.08e-05	0	0		1
	0.000119	3.16e-05	0.000485	0.000354	2.85e-05	6.73e-06	2.08e-05	8.32e-06	0	0		1
	0.00632	0.00168	0.0143	0.00678	0.00166	0.000493	0.00159	0.000558	3.1e-05	3.03e-05		18
	0.0112	0.00304	0.0165	0.00725	0.00246	0.000823	0.00241	0.000832	0.000128	2.77e-05		14
	0.0027	0.000862	0.00846	0.00601	0.00102	0.000456	0.00114	0.000485	0.000448	0.000265		10
	0.00562	0.00147	0.0126	0.00628	0.00139	0.000438	0.0015	0.000483	3.58e-05	6.83e-06		14
	0.000322	7.5e-05	0.00126	0.00119	7.1e-05	2.5e-05	9.79e-05	2.84e-05	0	0		2
	0.00478	0.00128	0.0123	0.00652	0.00129	0.000398	0.00128	0.000439	9.23e-05	4.01e-05		18
	0.000121	3.19e-05	0.000488	0.00037	2.3e-05	8.32e-06	2.47e-05	9.11e-06	0	9.9e-08		1
	0.00558	0.00147	0.013	0.00638	0.00135	0.000454	0.00149	0.000485	0.000786	0.000303		17

## Sheet: Fig 4B bottom
Figure 4B
Normalized node contents (bRW).
Control parameter of bRW	0.1		0.6		0.7		1		2
	Message	Packet	Message	Packet	Message	Packet	Message	Packet	Message	Packet		In-degree
	0.00711	0.00197	0.00326	0.000927	0.00226	0.000696	0.0013	0.000306	0.000145	4.74e-05		13
	0.000298	8.83e-05	0.00017	4.95e-05	0.000121	4.14e-05	0.00011	1.73e-05	9.9e-06	2.28e-06		1
	0.0596	0.0212	0.0189	0.00704	0.015	0.00479	0.00667	0.00178	0.00111	0.000242		36
	0.00273	0.000753	0.00107	0.000341	0.000842	0.000251	0.000349	0.0001	3.62e-05	6.83e-06		4
	0.0531	0.0176	0.0159	0.00573	0.0119	0.00402	0.00607	0.00157	0.00104	0.000268		34
	0.00045	0.00013	0.000312	9.25e-05	0.000212	7.56e-05	0.000151	4.2e-05	5.24e-06	5.35e-06		1
	0.000504	0.000127	0.000261	9.15e-05	0.000245	6.77e-05	0.000153	4.07e-05	3.86e-05	4.06e-06		1
	0.0122	0.00355	0.00519	0.00161	0.00378	0.00119	0.00186	0.000496	0.000262	8.62e-05		23
	0.00485	0.0013	0.00169	0.000532	0.00135	0.00038	0.00066	0.000147	0.000142	2.42e-05		7
	0.0218	0.00642	0.00994	0.00342	0.00815	0.00248	0.00443	0.00109	0.000966	0.000235		30
	0.0459	0.0144	0.0119	0.00391	0.00919	0.00271	0.00412	0.001	0.000483	0.000127		32
	0.0353	0.0111	0.00964	0.00333	0.00754	0.00239	0.00357	0.000849	0.000391	8.08e-05		24
	0.187	0.26	0.0382	0.0208	0.03	0.0129	0.014	0.00398	0.00291	0.000793		51	Bottleneck nodes under RW
	0.438	0.926	0.0557	0.0396	0.0385	0.0176	0.0156	0.00455	0.00257	0.000755		69	Bottleneck nodes under RW and bRW with c = 0.1
	0.00682	0.00182	0.0026	0.00083	0.00201	0.000591	0.000808	0.000233	5.66e-05	2.26e-05		9
	0.0299	0.00916	0.0158	0.00564	0.0127	0.0041	0.00666	0.0018	0.00129	0.000281		41
	0.00279	0.000768	0.00127	0.000385	0.000986	0.000296	0.00052	0.000126	4.38e-05	1.3e-05		4
	0.00248	0.000664	0.00119	0.000355	0.000934	0.000276	0.000432	0.000115	4.52e-05	1.1e-05		3
	0.00134	0.000329	0.000568	0.000176	0.000407	0.000128	0.000231	4.95e-05	1.48e-05	4.16e-06		2
	0.0373	0.0121	0.0116	0.0038	0.00865	0.00266	0.00397	0.000978	0.000474	0.000109		28
	0.0118	0.00332	0.00797	0.00259	0.00643	0.00204	0.00408	0.00099	0.000763	0.000175		21
	0.184	0.23	0.0359	0.0153	0.0249	0.00932	0.0107	0.00299	0.00175	0.000423		66	Bottleneck nodes under RW
	0.0402	0.0133	0.0112	0.00382	0.00863	0.00262	0.00363	0.000961	0.000446	0.000114		36
	0.0132	0.00369	0.00498	0.00171	0.0045	0.00126	0.00194	0.000515	0.000323	8.49e-05		17
	0.0272	0.00817	0.00922	0.00287	0.00656	0.00206	0.00293	0.000749	0.000382	7.92e-05		26
	0.15	0.117	0.0288	0.0115	0.021	0.00701	0.00873	0.00224	0.00122	0.000323		66
	0.138	0.0781	0.0366	0.0185	0.0284	0.0113	0.0124	0.00352	0.00218	0.000493		59
	0.0311	0.00954	0.00853	0.00286	0.00658	0.00202	0.00298	0.000705	0.000303	7.54e-05		24
	0.0353	0.0115	0.0128	0.00419	0.00994	0.00304	0.00482	0.00119	0.000799	0.000203		33
	0.0581	0.02	0.0271	0.0113	0.0215	0.00778	0.0108	0.00291	0.00185	0.000482		42
	0.00322	0.000835	0.00154	0.000444	0.00128	0.000331	0.000667	0.000141	5.82e-05	1.17e-05		5
	0.0458	0.0149	0.0121	0.00421	0.00918	0.00281	0.00403	0.001	0.000433	8.79e-05		36
	0.0205	0.00592	0.00617	0.00183	0.00427	0.00129	0.00182	0.000457	0.000156	3.39e-05		23
	0.289	0.814	0.0918	0.222	0.0641	0.0606	0.0291	0.00953	0.00569	0.00148		76	Bottleneck nodes under RW and bRW with c = 0.1 and 0.6
	0.0195	0.00582	0.0109	0.00387	0.00878	0.00301	0.00493	0.00134	0.00101	0.000221		34
	0.00996	0.00283	0.00491	0.00163	0.00446	0.00126	0.00231	0.000544	0.000353	8.04e-05		17
	0.0257	0.00803	0.0156	0.00611	0.0131	0.00493	0.00797	0.00252	0.00224	0.000695		34
	0.000396	0.000113	0.000234	6.5e-05	0.000135	5.2e-05	0.000118	3.18e-05	2.85e-05	2.67e-06		1
	0.00107	0.000289	0.000562	0.000166	0.00043	0.000139	0.000263	6.58e-05	4.34e-05	7.43e-06		2
	0.00104	0.000289	0.000559	0.000167	0.000427	0.000131	0.000225	6.52e-05	2.49e-05	6.34e-06		2
	0.00603	0.00175	0.00168	0.00054	0.00128	0.000359	0.000469	0.000119	5e-05	7.52e-06		11
	0.0179	0.00517	0.00678	0.00224	0.00578	0.00159	0.00241	0.000636	0.000399	9.25e-05		21
	0.00555	0.00148	0.00292	0.000915	0.00237	0.000696	0.00126	0.00032	0.000176	4.81e-05		14
	0.00805	0.0022	0.00496	0.00164	0.00437	0.00133	0.00276	0.000675	0.000535	0.000111		21
	0.0135	0.00391	0.00799	0.00271	0.00667	0.00216	0.00388	0.00101	0.000743	0.000156		17
	0.00684	0.0019	0.00407	0.00126	0.00321	0.00102	0.00194	0.000477	0.000349	6.63e-05		24
	0.00064	0.000171	0.000463	0.000145	0.000414	0.000123	0.000307	6.97e-05	6.75e-05	9.9e-06		2
	0.0468	0.0157	0.0205	0.00807	0.0166	0.00564	0.00846	0.00226	0.00174	0.000389		59
	0.0215	0.00663	0.00779	0.00251	0.00606	0.00176	0.00276	0.000698	0.00033	9.63e-05		21
	0.000368	8.93e-05	0.000235	7.47e-05	0.000186	6.47e-05	0.000114	3.6e-05	1.17e-05	4.95e-06		1
	0.0573	0.0202	0.0229	0.00949	0.0179	0.00636	0.00914	0.00235	0.00135	0.000292		37
	0.0149	0.00423	0.0076	0.00261	0.00649	0.00202	0.00369	0.000915	0.000602	0.000175		27
	0.0282	0.00884	0.0145	0.00534	0.0116	0.00398	0.00639	0.00167	0.00115	0.000275		32
	0.0154	0.0044	0.00935	0.00314	0.0074	0.00253	0.0049	0.0013	0.00116	0.000337		25
	0.0035	0.00094	0.0019	0.000641	0.00168	0.000497	0.000986	0.000259	0.000174	4.49e-05		7
	0.00118	0.000321	0.000739	0.000209	0.000606	0.00018	0.000319	9.62e-05	3.45e-05	1.29e-05		3
	0.0019	0.000536	0.00111	0.00036	0.00108	0.000289	0.000657	0.000154	0.000132	2.35e-05		3
	0.00709	0.002	0.00326	0.00111	0.00274	0.000849	0.00162	0.0004	0.000282	6.22e-05		17
	0.000245	6.59e-05	0.00012	3.63e-05	0.000104	2.84e-05	6.57e-05	9.8e-06	7.62e-07	1.49e-06		1
	0.000446	0.000127	0.000332	8.57e-05	0.000213	6.87e-05	0.000108	3.76e-05	1.21e-05	3.66e-06		1
	0.00704	0.00196	0.00463	0.00139	0.00362	0.00113	0.00204	0.000542	0.000424	8.31e-05		14
	0.0459	0.015	0.0219	0.00842	0.0169	0.00616	0.00948	0.00239	0.0014	0.000329		42
	0.0355	0.0113	0.013	0.00464	0.0103	0.00339	0.00495	0.00128	0.000819	0.000168		36
	0.043	0.0143	0.0201	0.00763	0.0155	0.00534	0.00794	0.0021	0.00134	0.000313		40
	0.0145	0.0042	0.00538	0.00182	0.00439	0.00132	0.00219	0.000543	0.000235	5.97e-05		22
	0.0199	0.0061	0.0105	0.00363	0.00902	0.00288	0.00478	0.00132	0.00119	0.000349		20
	0.00058	0.000168	0.000246	8e-05	0.000242	5.5e-05	9.62e-05	2.31e-05	0	1.39e-06		1
	0.00467	0.00126	0.00119	0.000335	0.000779	0.000238	0.000307	6.82e-05	3.35e-05	4.26e-06		6
	0.00345	0.000934	0.00118	0.000363	0.000972	0.000253	0.000442	9.65e-05	2.44e-05	5.35e-06		5
	0.0142	0.00419	0.00649	0.00214	0.00546	0.00159	0.0027	0.000651	0.00036	7.77e-05		21
	0.0156	0.00444	0.00772	0.00263	0.00679	0.00199	0.00375	0.000942	0.000754	0.000187		28
	0.0285	0.0087	0.0116	0.00393	0.00858	0.00291	0.00464	0.0013	0.000868	0.000263		29
	0.0101	0.00287	0.0045	0.00143	0.00349	0.00103	0.00173	0.000433	0.000242	4.63e-05		17
	0.000497	0.000127	0.000264	8.97e-05	0.00019	7.05e-05	0.000156	4.26e-05	1.7e-05	5.15e-06		1
	0.000477	0.000127	0.000241	8.36e-05	0.000211	7.37e-05	0.000179	4.11e-05	1.14e-05	3.27e-06		1
	0.0128	0.00368	0.00426	0.0013	0.00295	0.000988	0.00142	0.000384	0.000277	9.64e-05		9
	0.00447	0.00127	0.00223	0.000718	0.00178	0.000545	0.00105	0.000255	0.000184	4.46e-05		9
	0.000765	0.000201	0.000338	9.75e-05	0.000252	7.53e-05	0.000154	3.13e-05	1.11e-05	1.39e-06		2
	0.00648	0.00183	0.00345	0.00113	0.00282	0.00087	0.00191	0.000439	0.000401	8.74e-05		15
	0.0107	0.00297	0.00568	0.00179	0.00467	0.00139	0.00245	0.000658	0.000459	0.000125		21
	0.015	0.00434	0.0052	0.00165	0.00385	0.00115	0.00175	0.000455	0.000222	7.25e-05		18
	0.00242	0.000647	0.00128	0.000369	0.00104	0.000279	0.000586	0.000146	6.69e-05	2.39e-05		7
	0.00334	0.000974	0.00181	0.000575	0.00166	0.00044	0.000871	0.000205	0.00014	3.68e-05		10
	0.0206	0.00602	0.0113	0.00372	0.00901	0.00294	0.00559	0.00141	0.00115	0.000352		30
	0.00127	0.000346	0.000379	0.000117	0.000239	8.13e-05	0.000116	2.95e-05	1.24e-05	1.68e-06		4
	0.00492	0.00141	0.00161	0.000539	0.00124	0.000367	0.000573	0.000133	5.77e-05	1.45e-05		9
	0.00512	0.00142	0.00217	0.000702	0.00181	0.00054	0.00108	0.00031	0.000207	0.000106		11
	0.00768	0.00216	0.00451	0.00146	0.00366	0.00113	0.00215	0.000521	0.000541	0.000112		23
	0.00195	0.00054	0.00102	0.000275	0.000611	0.00021	0.00036	8.74e-05	3.86e-05	6.44e-06		4
	0.000364	0.000103	0.000225	6.72e-05	0.000165	5.83e-05	0.000121	2.47e-05	7.43e-06	2.48e-06		1
	0.00155	0.000439	0.000798	0.000238	0.000617	0.000187	0.000392	8.24e-05	2.81e-05	1e-05		5
	0.0095	0.00266	0.0057	0.00191	0.0049	0.00148	0.0028	0.000709	0.000573	0.000144		27
	0.0141	0.00394	0.00916	0.00299	0.00748	0.00238	0.00435	0.00111	0.000825	0.000189		27
	0.00884	0.00242	0.00515	0.00172	0.00423	0.00135	0.00232	0.000656	0.000445	0.000117		28
	0.00233	0.000611	0.0014	0.000447	0.00121	0.000364	0.000651	0.000174	0.000156	3.15e-05		7
	0.0352	0.0119	0.0206	0.00809	0.0163	0.00596	0.00963	0.00256	0.00212	0.000575		48
	0.000527	0.000151	0.000242	6.84e-05	0.000151	5.94e-05	0.000112	2.03e-05	1.59e-05	3.17e-06		2
	0.00733	0.00197	0.00399	0.00127	0.00297	0.00101	0.00179	0.000478	0.000327	9.17e-05		14
	0.0362	0.0118	0.0286	0.013	0.0237	0.00992	0.0146	0.0045	0.00365	0.00106		57
	0.00128	0.000366	0.000864	0.000268	0.000735	0.00021	0.000471	0.000102	6.87e-05	1.55e-05		4
	0.00165	0.000448	0.000959	0.000335	0.000925	0.000279	0.000609	0.000147	0.000115	2.22e-05		6
	0.00635	0.00176	0.00406	0.00124	0.00338	0.00104	0.00198	0.000501	0.000468	9.41e-05		18
	0.00232	0.00061	0.00148	0.000472	0.00124	0.000391	0.000815	0.000196	0.000126	2.9e-05		8
	0.00201	0.000546	0.00109	0.000357	0.00091	0.000292	0.000496	0.000143	8.72e-05	2.21e-05		6
	0.00434	0.00121	0.00265	0.000844	0.00216	0.000681	0.00122	0.000328	0.000233	6.37e-05		10
	0.00652	0.00186	0.00331	0.00103	0.00273	0.000766	0.00134	0.000372	0.000196	5.73e-05		16
	0.003	0.000834	0.00192	0.000554	0.00142	0.000459	0.000961	0.000224	0.000179	3.7e-05		5
	0.0146	0.00435	0.0063	0.00217	0.00523	0.00163	0.0026	0.000682	0.000346	8.59e-05		19
	0.0245	0.00744	0.0168	0.00644	0.014	0.00494	0.00805	0.00225	0.00184	0.000451		35
	0.103	0.0489	0.0221	0.00942	0.0165	0.00613	0.0076	0.00198	0.00097	0.000222		43
	0.061	0.0225	0.0167	0.00606	0.0117	0.00407	0.00558	0.0014	0.000706	0.00017		39
	0.113	0.0597	0.0509	0.0427	0.0387	0.023	0.0202	0.00706	0.00426	0.00139		58
	0.0377	0.0122	0.0174	0.00636	0.0143	0.0045	0.00725	0.00184	0.00134	0.000331		34
	0.00628	0.00177	0.00328	0.00103	0.00267	0.000764	0.00149	0.000342	0.000212	4.27e-05		8
	0.0253	0.00753	0.0126	0.00413	0.00946	0.00303	0.00491	0.00126	0.000997	0.000221		23
	0.0195	0.00597	0.01	0.00354	0.00891	0.00265	0.00435	0.00113	0.000856	0.000169		19
	0.0324	0.0102	0.0169	0.0066	0.0148	0.00484	0.00712	0.00206	0.00151	0.000324		32
	0.248	0.685	0.0392	0.0215	0.0289	0.0118	0.0121	0.00358	0.0018	0.00044		57	Bottleneck nodes under RW and bRW with c = 0.1
	0.0129	0.00365	0.00627	0.00213	0.00528	0.00164	0.00289	0.000724	0.000411	9.55e-05		20
	0.0223	0.00682	0.006	0.00204	0.00465	0.00143	0.00172	0.000468	0.000152	2.52e-05		22
	0.00491	0.00137	0.00298	0.000903	0.00234	0.0007	0.00125	0.000342	0.000187	4.94e-05		8
	0.000683	0.000188	0.000506	0.000148	0.00044	0.000114	0.0003	6.07e-05	2.96e-05	7.33e-06		2
	0.000901	0.000263	0.000657	0.000216	0.000541	0.000185	0.000425	9.38e-05	4.31e-05	1.46e-05		2
	0.000385	0.000113	0.000213	7.05e-05	0.000164	5.86e-05	8.73e-05	3.16e-05	3.1e-05	3.27e-06		1
	0.00197	0.000511	0.000708	0.000226	0.000558	0.000166	0.000238	7.23e-05	4.3e-05	3.76e-06		2
	0.00297	0.000799	0.00148	0.000489	0.00126	0.000369	0.000671	0.000179	7.84e-05	2.46e-05		4
	0.00252	0.000677	0.00131	0.000431	0.00113	0.000326	0.000572	0.000159	7.8e-05	1.91e-05		3
	0.0339	0.0102	0.013	0.00459	0.0109	0.00335	0.00498	0.00132	0.000811	0.000186		35
	0.00361	0.000991	0.00264	0.000827	0.00245	0.000699	0.00164	0.000377	0.000346	7e-05		11
	0.00178	0.000508	0.00118	0.000341	0.000949	0.000267	0.000582	0.00014	0.000122	2.59e-05		7
	0.000219	6.12e-05	0.0001	2.07e-05	4.54e-05	1.63e-05	2.94e-05	5.54e-06	1.81e-06	6.93e-07		1
	0.000748	0.000203	0.000441	0.000146	0.000405	0.000113	0.000233	5.86e-05	7.96e-05	1.24e-05		3
	0.00446	0.00124	0.00346	0.00108	0.00298	0.000896	0.00197	0.000483	0.000518	0.000105		12
	0.00177	0.000489	0.00132	0.000419	0.0012	0.000347	0.000717	0.000182	0.000176	3.42e-05		5
	0.00083	0.000221	0.000376	0.000121	0.000371	9.82e-05	0.000164	4.31e-05	2.87e-05	7.23e-06		2
	0.00196	0.000545	0.00124	0.000355	0.00099	0.000294	0.000555	0.00016	0.00015	3.18e-05		2
	0.0266	0.00795	0.00749	0.00251	0.00593	0.00178	0.00268	0.000671	0.00028	7.52e-05		26
	0.0439	0.0139	0.0142	0.00509	0.0111	0.00358	0.00577	0.00142	0.00104	0.000246		36
	0.0271	0.00827	0.02	0.00723	0.0147	0.00542	0.00913	0.00252	0.00224	0.000601		43
	0.0202	0.00603	0.00554	0.00181	0.00426	0.00123	0.00157	0.000425	0.000115	2.68e-05		34
	0.0269	0.00817	0.00685	0.0023	0.00503	0.00159	0.00204	0.000507	0.000176	3.95e-05		41
	0.00204	0.000556	0.00089	0.000307	0.000705	0.000232	0.000415	0.000109	3.61e-05	9.7e-06		5
	0.00744	0.00211	0.0046	0.00147	0.00379	0.00117	0.00252	0.000569	0.000522	0.000112		17
	0.0247	0.00753	0.0134	0.00501	0.0116	0.00374	0.00608	0.00164	0.00126	0.000282		42
	0.0137	0.00384	0.00538	0.00168	0.00427	0.00122	0.00234	0.000534	0.00036	6.77e-05		27
	0.0242	0.00726	0.00964	0.0031	0.0073	0.00226	0.00349	0.000894	0.000534	0.000132		41
	0.024	0.00731	0.0102	0.0036	0.00829	0.00267	0.00419	0.00117	0.000819	0.000235		33
	0.00738	0.002	0.00395	0.0013	0.00345	0.00099	0.002	0.000472	0.000254	8.53e-05		15
	0.00439	0.00119	0.00181	0.000542	0.00136	0.000409	0.000745	0.000174	8.96e-05	2.65e-05		8
	0.00566	0.00163	0.00268	0.000802	0.00207	0.000605	0.00111	0.000256	0.000153	3.48e-05		10
	0.00186	0.000505	0.000721	0.000218	0.000597	0.000171	0.000289	6.78e-05	4.76e-05	8.71e-06		5
	0.00162	0.000432	0.000696	0.000209	0.000581	0.000167	0.000341	7.04e-05	4.03e-05	6.73e-06		3
	0.00198	0.000524	0.000807	0.000235	0.00052	0.000178	0.000245	7.11e-05	2.72e-05	6.53e-06		2
	0.000647	0.000171	0.000296	8.54e-05	0.00029	7.05e-05	0.000132	3.13e-05	3.76e-05	3.47e-06		2
	0.000451	0.000115	0.000218	7e-05	0.000222	5.26e-05	0.00011	2.81e-05	1.89e-05	3.27e-06		1
	0.042	0.0138	0.0166	0.00652	0.0131	0.00458	0.00679	0.00195	0.00134	0.000396		39
	0.00477	0.00132	0.00233	0.00072	0.00209	0.000561	0.000959	0.000252	0.000165	3.61e-05		8
	0.00397	0.0011	0.00189	0.000569	0.00156	0.000455	0.000874	0.000207	0.000145	3.16e-05		10
	0.00197	0.000518	0.00072	0.000241	0.000628	0.000184	0.00031	7.29e-05	3.91e-05	1.03e-05		7
	0.00786	0.00219	0.0039	0.00123	0.00295	0.000976	0.0018	0.000434	0.000304	6.96e-05		13
	0.00759	0.00202	0.00342	0.00107	0.00263	0.000823	0.00156	0.000357	0.000191	4.67e-05		13
	0.0049	0.00138	0.00123	0.000435	0.00101	0.000295	0.000383	0.000106	3.31e-05	1.37e-05		8
	0.0048	0.0013	0.00223	0.000726	0.00203	0.000575	0.001	0.000237	0.000149	2.76e-05		9
	0.00385	0.00106	0.00201	0.000629	0.00173	0.000486	0.000824	0.000221	0.000123	3.13e-05		10
	0.012	0.00336	0.00599	0.00191	0.00478	0.00146	0.00237	0.000642	0.000542	9.53e-05		25
	0.00647	0.00182	0.00301	0.000999	0.00249	0.000753	0.00129	0.000347	0.000226	5.47e-05		9
	0.00165	0.00044	0.000631	0.000189	0.000523	0.000146	0.000204	6.1e-05	4.1e-05	6.44e-06		2
	0.00159	0.000437	0.00062	0.000189	0.000452	0.000148	0.000288	6.39e-05	1.79e-05	6.93e-06		2
	0.0165	0.00484	0.00556	0.00185	0.00433	0.00135	0.00195	0.000541	0.000255	9.09e-05		8
	0.004	0.0011	0.0024	0.000732	0.00191	0.000587	0.0011	0.000261	0.000215	4.55e-05		9
	0.0304	0.00962	0.0171	0.00626	0.0141	0.00464	0.00742	0.00209	0.00178	0.000385		41
	0.00976	0.00271	0.00572	0.00183	0.00511	0.00142	0.00257	0.000707	0.000568	0.000114		16
	0.00193	0.000552	0.00104	0.000324	0.000836	0.000247	0.000462	0.00011	8.23e-05	1.85e-05		4
	0.0854	0.0355	0.017	0.00629	0.0123	0.00419	0.00511	0.00143	0.000697	0.000237		17
	0.00375	0.00104	0.00136	0.000418	0.00113	0.000298	0.000434	0.000116	4.87e-05	9.9e-06		9
	0.00194	0.000528	0.00073	0.000249	0.000646	0.000195	0.000307	8.1e-05	4.7e-05	7.03e-06		4
	0.000892	0.000235	0.000548	0.000182	0.000499	0.00014	0.000362	6.87e-05	5.65e-05	1.23e-05		2
	0.0113	0.00305	0.00516	0.00163	0.00441	0.00124	0.00216	0.00057	0.000456	0.000103		18
	0.00204	0.000527	0.000988	0.00031	0.000879	0.00025	0.000433	0.000117	7.75e-05	1.79e-05		7
	0.00245	0.000647	0.00125	0.000392	0.000961	0.000303	0.000608	0.000146	8.97e-05	2.41e-05		8
	0.00152	0.000402	0.00075	0.000183	0.000572	0.000137	0.000253	5.42e-05	2.3e-05	4.46e-06		3
	0.0016	0.000443	0.000717	0.000239	0.000676	0.00018	0.000347	7.31e-05	4.4e-05	1.25e-05		5
	0.00651	0.00179	0.00252	0.000803	0.00199	0.000581	0.00087	0.000226	0.000114	2.41e-05		13
	0.00493	0.00135	0.00266	0.000847	0.00223	0.000645	0.00126	0.000325	0.000273	6.31e-05		17
	0.0125	0.00354	0.00561	0.00184	0.00482	0.00143	0.00229	0.000569	0.000351	7.95e-05		16
	0.00297	0.000803	0.00178	0.000556	0.00175	0.000452	0.000923	0.000231	0.000152	3.28e-05		6
	0.00751	0.0021	0.00387	0.00116	0.00305	0.00086	0.00148	0.000376	0.000221	3.96e-05		9
	0.00242	0.000617	0.001	0.000305	0.000817	0.000222	0.000386	0.000104	3.36e-05	1.45e-05		5
	0.00758	0.00207	0.0044	0.0014	0.00347	0.0011	0.00209	0.000533	0.000464	0.0001		20
	0.0184	0.00524	0.00818	0.00268	0.00645	0.00193	0.00308	0.0008	0.000497	0.000124		25
	0.00884	0.00241	0.00449	0.00142	0.00366	0.0011	0.00186	0.000491	0.000355	7.53e-05		16
	0.00866	0.0025	0.00472	0.00161	0.00407	0.00121	0.00217	0.000594	0.000517	0.00011		21
	0.0162	0.00466	0.0111	0.00384	0.00871	0.00312	0.00519	0.0015	0.00135	0.000304		36
	0.00272	0.000715	0.00127	0.000372	0.000943	0.0003	0.000534	0.000127	6.77e-05	1.35e-05		4
	0.0186	0.00553	0.00934	0.00314	0.00766	0.00239	0.00458	0.00112	0.000886	0.000242		26
	0.00674	0.00185	0.00332	0.00103	0.0028	0.000808	0.00149	0.000358	0.000369	6.45e-05		12
	0.000821	0.000227	0.000526	0.000158	0.000443	0.000124	0.00024	5.57e-05	3.54e-05	6.24e-06		3
	0.00658	0.00185	0.00364	0.00117	0.00308	0.000945	0.00174	0.000476	0.000318	8.42e-05		19
	0.000812	0.000217	0.000504	0.000159	0.000439	0.000127	0.000231	6.71e-05	2.99e-05	6.93e-06		2
	0.00929	0.00262	0.00552	0.00185	0.00476	0.00148	0.00292	0.000751	0.000638	0.00016		21
	0.00222	0.000584	0.00152	0.000428	0.00121	0.000349	0.000702	0.000168	0.000133	2.91e-05		8
	0.00121	0.000312	0.000703	0.000219	0.000613	0.000195	0.000386	9.52e-05	4.43e-05	1.05e-05		3
	0.0217	0.00627	0.0137	0.00501	0.0115	0.00406	0.00737	0.00204	0.00166	0.000463		46
	0.00225	0.000628	0.00129	0.000403	0.00119	0.000328	0.000616	0.000146	7.2e-05	1.92e-05		13
	0.00389	0.00103	0.00195	0.0006	0.00154	0.000488	0.000972	0.00023	0.000121	2.63e-05		17
	0.012	0.00328	0.00772	0.00248	0.00618	0.00191	0.00363	0.000977	0.000757	0.000166		21
	0.00596	0.0016	0.00309	0.00103	0.00269	0.000756	0.00155	0.000334	0.000204	4.13e-05		9
	0.0118	0.00328	0.0066	0.00223	0.00515	0.00174	0.00327	0.000789	0.000625	0.000122		15
	0.00665	0.00181	0.00401	0.0013	0.00352	0.00105	0.00206	0.00052	0.000467	0.000109		18
	0.000736	0.000213	0.000424	0.000145	0.000393	0.000107	0.000187	4.92e-05	3.29e-05	5.35e-06		3
	0.00192	0.000495	0.00142	0.000405	0.00109	0.000333	0.000611	0.00018	0.000152	3.23e-05		6
	0.00814	0.0022	0.00463	0.00159	0.00419	0.00122	0.00246	0.000587	0.000455	0.0001		21
	0.00306	0.000846	0.00212	0.000661	0.00179	0.000518	0.00102	0.000268	0.000211	5.2e-05		9
	0.00349	0.000992	0.00246	0.000807	0.00208	0.000631	0.00139	0.000332	0.000266	5.75e-05		11
	0.00105	0.000293	0.000765	0.000217	0.000559	0.000207	0.00042	9.79e-05	8.12e-05	1.47e-05		3
	0.00722	0.00211	0.00568	0.00185	0.00486	0.00161	0.00327	0.000875	0.00084	0.000164		25
	0.00137	0.000355	0.000846	0.000277	0.000756	0.000246	0.000502	0.000122	6.43e-05	1.72e-05		4
	0.0083	0.00228	0.0055	0.00173	0.00467	0.0014	0.00262	0.000708	0.000615	0.000128		23
	0.00151	0.000424	0.00109	0.000345	0.000876	0.000268	0.000605	0.000149	0.000124	2.51e-05		5
	0.00334	0.000924	0.00203	0.00065	0.0017	0.00054	0.00113	0.000271	0.000159	3.64e-05		12
	0.0112	0.00325	0.0071	0.00248	0.00623	0.00201	0.00383	0.00102	0.000716	0.000186		33
	0.00234	0.000644	0.00198	0.000601	0.00153	0.000505	0.00111	0.000289	0.000249	4.88e-05		7
	0.00485	0.00125	0.00321	0.00104	0.00272	0.000953	0.00188	0.000511	0.00028	8.44e-05		14
	0.00462	0.00123	0.00329	0.00107	0.00284	0.000891	0.00167	0.000463	0.000435	8.16e-05		14
	0.000895	0.000233	0.00055	0.000198	0.000435	0.000162	0.000373	8.17e-05	4.53e-05	1.03e-05		3
	0.00337	0.000914	0.00272	0.000907	0.00253	0.000832	0.00177	0.000509	0.00053	0.000111		12
	0.012	0.00338	0.00829	0.0029	0.00682	0.00244	0.00472	0.00125	0.001	0.000233		29
	0.00198	0.000549	0.00132	0.000395	0.00118	0.000336	0.000619	0.000177	8.83e-05	2.48e-05		7
	0.000424	0.000131	0.000324	9.41e-05	0.000228	7.66e-05	0.000178	4.17e-05	3.49e-05	4.55e-06		2
	0.000126	2.94e-05	6.92e-05	2.08e-05	4.46e-05	1.62e-05	3.4e-05	9.7e-06	3.24e-06	1.19e-06		1
	9.53e-05	2.87e-05	7.54e-05	2.18e-05	3.19e-05	1.74e-05	5.48e-05	9.01e-06	0	3.96e-07		1
	0.000128	4.05e-05	5.67e-05	3.04e-05	7.57e-05	2.25e-05	2.91e-05	1.29e-05	5.43e-06	1.49e-06		1
	0.00011	2.95e-05	5.71e-05	2e-05	4.13e-05	2.31e-05	1.57e-05	1.05e-05	0	7.92e-07		1
	0.000121	2.95e-05	8e-05	2.01e-05	6.49e-05	1.61e-05	4.11e-05	1.21e-05	1.52e-06	1.58e-06		1
	0.00604	0.00166	0.00382	0.0012	0.00316	0.000971	0.00193	0.000483	0.00037	7.81e-05		18
	0.0105	0.00295	0.00591	0.00189	0.00451	0.00143	0.00264	0.000662	0.00047	0.000106		14
	0.00261	0.00084	0.00194	0.000679	0.00155	0.000622	0.00126	0.000477	0.000463	0.000293		10
	0.00533	0.00146	0.00333	0.00109	0.0029	0.000862	0.00173	0.00046	0.000346	7.15e-05		14
	0.000266	7.18e-05	0.000179	6.87e-05	0.000245	6.58e-05	0.000159	4.25e-05	3.84e-05	5.45e-06		2
	0.00447	0.00121	0.0029	0.000953	0.00252	0.000839	0.00157	0.000457	0.000383	7.7e-05		18
	0.000113	3.13e-05	9.94e-05	2.98e-05	6.3e-05	2.54e-05	3.38e-05	1.31e-05	1.31e-05	4.95e-07		1
	0.00555	0.00152	0.00535	0.00184	0.0048	0.00175	0.00413	0.00117	0.00149	0.0004		17

## Sheet: Fig 5A top
Figure 5A
Adjacency matrix of a fully randomized surrogate network.
0	0	1	0	0	0	0	0	0	0	1	0	0	0	0	0	0	0	0	0	1	0	0	0	0	0	0	0	1	0	0	0	0	0	0	0	0	0	0	0	0	0	0	0	0	0	0	0	0	0
0	0	0	0	0	0	0	0	1	0	0	0	0	1	0	0	0	0	0	0	0	0	0	0	0	1	0	0	0	1	0	1	0	0	0	0	0	0	0	0	0	0	0	0	0	0	0	0	0	0
0	0	0	0	0	0	0	0	0	0	0	0	0	0	0	0	0	0	0	0	0	0	0	0	0	0	0	0	0	1	0	0	0	0	0	0	0	0	0	0	0	0	0	0	0	0	0	0	0	0
1	0	1	0	0	0	0	0	0	0	0	0	0	1	0	0	0	0	0	0	0	0	1	0	0	0	0	0	0	0	1	0	0	0	0	0	0	0	0	0	0	0	0	0	0	0	0	0	0	0
0	0	0	0	0	0	0	0	0	0	0	0	0	0	0	1	0	0	0	0	0	0	0	0	0	0	0	0	0	0	0	0	0	0	0	0	0	0	0	0	0	0	0	0	0	1	0	0	1	0
0	0	0	0	0	0	0	0	0	1	0	0	0	0	0	0	0	1	0	0	0	0	0	0	0	0	0	0	0	0	0	0	0	0	0	0	0	0	0	0	0	0	0	0	0	0	0	1	0	0
0	0	0	0	0	0	0	0	0	0	0	0	0	0	0	1	0	0	0	0	0	0	0	0	0	0	0	0	0	0	0	0	0	0	0	0	0	0	0	0	0	0	0	0	0	0	0	0	0	0
0	0	0	0	0	0	1	0	0	0	0	0	0	0	0	0	0	0	0	1	1	0	0	0	0	1	0	0	0	0	0	0	0	0	0	0	0	0	0	0	0	0	0	0	0	0	0	0	0	0
0	0	0	0	0	0	0	0	0	1	0	0	0	0	0	0	0	0	0	0	0	0	1	0	0	0	0	0	0	0	0	0	0	0	0	0	0	0	0	0	0	0	0	1	0	0	0	0	0	0
1	0	0	0	0	0	0	0	0	0	0	0	0	0	0	0	0	0	0	0	0	0	0	1	0	0	0	0	0	0	0	0	0	0	0	0	0	0	0	0	0	0	0	0	0	0	0	0	0	0
0	0	0	0	0	0	0	0	0	1	0	0	0	0	0	0	0	0	0	0	0	0	0	0	0	0	1	0	1	0	0	0	0	0	0	0	0	0	0	0	0	0	0	1	0	0	0	0	0	0
0	0	0	0	1	0	0	0	0	0	0	0	0	0	0	0	0	0	1	0	0	0	1	0	0	1	0	0	0	0	0	0	0	0	0	0	0	0	0	0	0	0	1	0	0	0	0	0	0	0
0	0	0	0	0	0	0	0	0	0	1	0	0	0	0	0	0	0	0	0	0	0	0	0	0	0	0	0	0	0	0	0	0	0	0	0	0	0	0	0	0	0	0	1	0	0	0	0	0	0
0	0	0	0	0	0	0	0	0	0	0	0	0	0	1	0	0	0	0	0	0	0	0	0	0	0	0	0	0	0	0	0	0	0	1	0	0	0	0	0	0	0	0	0	1	0	0	0	0	0
0	0	0	0	0	0	0	0	0	0	0	0	0	0	0	1	0	0	0	0	0	0	0	0	0	0	0	0	0	0	0	0	0	0	0	0	0	0	0	0	0	0	0	0	0	0	0	0	0	0
0	0	0	0	0	0	0	0	0	0	0	1	0	1	0	0	0	0	0	1	0	0	0	0	0	0	0	0	1	0	0	0	0	0	0	0	0	0	0	0	0	0	0	0	0	0	0	0	0	0
0	0	0	0	0	0	0	0	0	0	0	0	0	1	0	0	0	0	0	1	0	0	0	0	0	0	0	0	0	1	0	0	0	0	0	0	0	0	0	0	0	0	0	0	0	0	0	0	0	0
0	0	0	1	0	0	0	0	0	0	0	0	0	0	0	0	0	0	0	0	0	0	0	0	0	0	0	0	0	0	1	0	0	0	0	0	0	0	0	0	0	0	0	0	0	0	0	0	0	0
0	0	0	0	0	0	0	0	0	0	0	0	0	0	0	0	0	0	0	0	0	0	0	1	0	0	0	0	0	0	0	0	0	0	0	0	0	0	0	0	0	0	1	0	0	0	0	0	0	0
0	0	0	0	0	0	0	0	1	0	0	0	0	0	0	0	0	0	0	0	0	0	0	0	0	1	0	0	0	0	0	0	0	0	0	0	0	1	0	0	0	0	0	0	0	0	0	0	0	0
1	0	0	0	0	0	0	1	0	1	0	0	0	0	0	0	0	0	0	0	0	0	0	0	0	0	0	0	0	0	0	0	1	0	1	0	0	0	0	0	0	0	0	0	0	0	0	0	0	0
0	0	0	0	0	0	0	0	0	0	0	0	0	0	0	0	0	0	0	1	0	0	0	0	0	1	0	0	0	0	0	1	0	0	0	0	0	0	0	0	0	0	1	0	0	0	0	0	0	0
1	0	0	0	0	0	0	0	0	0	0	0	0	0	0	0	0	0	0	0	0	0	0	0	0	0	1	0	0	0	0	0	0	1	0	0	1	0	1	0	0	0	0	1	0	0	0	0	0	0
0	0	0	0	0	0	0	0	0	0	0	0	0	0	0	0	0	0	1	0	0	0	0	0	0	0	0	0	0	0	0	0	0	0	0	0	0	0	0	0	0	0	0	1	0	1	0	0	0	0
0	0	0	0	0	0	0	0	0	0	0	0	0	0	0	0	0	0	0	0	0	0	0	0	0	0	0	0	0	0	0	0	0	0	0	0	0	0	0	0	0	0	0	0	0	0	0	0	0	1
0	0	0	0	0	0	0	0	1	0	0	0	0	0	0	0	1	0	0	0	0	0	0	0	0	0	0	0	0	0	0	1	0	0	0	1	0	0	0	0	1	0	1	0	0	1	1	0	0	0
1	1	0	0	0	0	0	0	0	0	0	1	0	0	0	0	0	0	0	0	1	0	1	0	0	0	0	0	0	0	0	0	0	0	0	0	0	0	0	0	0	0	0	0	0	0	0	1	0	0
0	0	0	0	0	0	0	0	1	0	0	0	0	0	0	0	0	0	0	0	0	0	0	0	0	0	0	0	0	0	0	0	0	1	0	0	0	0	0	0	0	0	0	0	0	0	0	1	0	0
0	0	1	0	0	0	0	0	0	0	0	0	0	0	0	0	0	0	0	0	0	1	0	0	0	0	0	0	0	0	0	1	0	0	0	0	0	0	0	0	0	0	0	0	0	0	0	1	0	0
0	0	0	0	0	0	0	0	1	0	0	0	0	0	1	0	0	0	0	0	0	0	0	0	0	1	0	0	0	0	0	0	0	1	0	1	1	0	0	0	0	0	1	0	0	0	0	0	1	0
0	0	0	0	0	0	0	0	0	0	0	0	0	0	0	1	0	0	0	0	0	0	0	0	0	0	0	0	0	0	0	0	0	0	0	0	0	0	0	0	0	0	0	0	0	0	0	0	0	1
0	0	0	0	0	0	0	0	0	0	0	0	1	0	0	0	0	0	1	0	0	0	0	0	0	0	0	0	0	1	0	0	0	0	0	0	0	0	0	0	0	0	0	0	0	0	0	0	0	0
0	0	0	0	1	0	0	0	0	0	0	1	0	0	0	0	0	0	0	0	0	0	0	0	0	0	0	0	0	0	0	0	0	0	0	0	0	0	1	0	0	0	0	0	0	0	0	0	0	0
0	0	0	0	0	0	0	0	0	0	0	0	0	0	0	0	0	0	0	0	1	0	0	0	0	0	0	0	0	0	0	0	0	0	0	0	0	0	0	0	0	0	0	0	0	0	0	0	0	0
0	0	0	0	0	1	0	0	1	0	0	0	0	0	0	0	0	0	0	0	0	0	0	0	0	0	0	0	0	0	0	0	1	0	0	0	0	0	0	0	0	0	0	0	0	0	0	0	0	0
0	0	0	1	0	1	0	0	0	0	0	0	1	0	0	0	0	0	0	0	0	0	0	0	0	1	0	0	0	1	0	0	0	0	0	0	0	0	0	0	0	0	0	0	0	0	0	0	0	0
0	0	0	0	0	0	0	0	0	0	1	0	0	0	0	0	0	0	0	0	0	0	0	0	0	0	0	0	0	0	0	0	1	0	0	0	0	0	0	0	0	0	0	0	0	0	0	0	0	0
1	1	0	0	0	0	0	0	0	0	0	0	0	0	0	0	1	1	0	0	0	1	0	0	0	0	0	0	0	0	0	0	0	0	0	0	0	0	0	0	0	0	0	0	0	0	1	0	1	0
0	0	0	0	0	0	1	0	0	0	0	0	0	0	0	0	0	0	0	0	1	0	0	0	0	0	0	0	0	0	0	1	0	0	0	0	0	0	0	0	0	0	0	0	0	0	0	0	0	0
0	0	0	0	0	0	0	0	0	0	1	0	0	0	0	1	0	1	0	0	0	0	0	0	0	0	0	0	0	0	0	0	0	0	0	0	0	0	0	0	0	0	0	0	0	0	0	0	0	0
0	0	0	0	0	0	0	0	0	0	0	0	0	0	0	0	0	0	0	0	0	0	0	1	0	0	0	1	0	0	0	0	1	0	0	0	0	0	0	0	0	0	0	0	0	0	0	0	0	0
0	0	0	0	0	0	0	0	0	0	0	0	0	0	0	0	0	0	0	0	0	0	0	1	0	0	0	0	0	0	0	0	1	0	0	0	0	0	0	1	0	0	0	0	1	0	0	0	0	0
0	0	0	0	0	0	0	0	0	0	0	0	0	0	0	0	0	0	0	0	0	0	0	0	0	0	0	0	0	0	0	0	1	0	0	0	0	0	0	0	0	0	0	1	0	1	0	0	0	0
0	0	0	0	0	0	0	0	0	0	0	1	0	0	0	1	0	0	0	0	0	0	0	0	0	0	0	0	0	0	0	0	0	0	0	0	0	0	0	0	0	0	0	0	0	0	0	0	1	0
1	0	0	0	0	0	0	0	0	0	0	0	0	1	0	0	0	0	0	0	0	0	0	0	0	0	1	0	0	0	0	0	0	0	0	0	0	0	0	1	0	0	0	1	0	0	0	0	0	0
0	0	1	0	0	0	0	0	0	0	0	0	0	0	0	0	0	1	0	0	0	0	0	0	0	0	0	0	0	0	0	0	0	0	0	0	1	0	0	0	0	0	0	0	0	0	0	0	0	0
1	0	0	0	0	0	1	0	0	0	0	0	0	0	0	0	0	0	1	1	0	0	0	0	0	0	0	0	0	0	0	0	0	0	0	0	0	0	0	0	0	0	0	0	0	0	0	0	0	0
0	1	0	0	0	0	0	0	0	0	0	0	0	0	0	0	0	0	0	0	0	0	0	0	0	0	0	0	0	0	0	0	0	0	0	0	0	1	0	0	0	0	0	0	0	0	0	0	0	0
0	1	0	1	0	0	0	0	0	0	0	0	0	0	0	0	1	0	0	0	1	0	0	0	1	0	0	0	0	0	0	0	0	0	0	0	0	0	0	0	0	0	0	0	0	0	0	1	0	0
1	0	0	1	0	0	1	0	0	0	0	0	0	0	0	0	0	0	0	0	0	0	0	0	0	0	0	0	1	0	0	0	0	0	0	0	0	0	0	0	0	0	0	0	0	0	0	0	0	0
0	0	1	0	0	0	0	0	0	0	0	0	1	0	0	0	0	1	1	0	0	0	0	0	0	0	0	0	0	0	0	0	0	0	0	1	0	0	0	0	0	0	0	1	0	0	0	0	0	0
0	0	0	0	1	0	0	0	0	0	1	0	0	0	0	0	0	0	0	0	0	0	0	0	0	0	0	0	0	1	1	0	0	0	0	0	0	0	1	0	0	1	0	0	1	0	0	0	0	0
0	0	1	0	0	0	1	0	1	0	0	0	0	0	0	0	0	0	1	0	0	0	0	0	0	0	0	0	1	0	0	0	0	0	0	0	0	0	0	0	0	0	0	0	0	0	0	0	0	0
0	0	0	0	0	0	0	0	0	0	0	0	0	0	0	0	1	0	0	0	0	0	0	0	0	0	0	0	0	0	0	0	0	0	0	0	0	0	0	0	0	0	0	0	0	0	0	0	0	0
0	0	0	0	0	0	0	0	0	0	0	0	0	0	0	0	1	0	0	0	0	1	0	0	0	0	0	0	0	0	0	0	0	0	0	0	0	0	0	0	0	0	0	0	0	0	0	0	0	0
0	0	0	0	0	0	0	0	0	0	0	0	0	1	0	0	0	0	0	0	0	0	0	0	0	0	0	0	0	0	0	0	0	0	1	0	0	0	0	0	0	0	0	0	0	0	0	0	0	1
0	0	0	0	0	0	0	0	0	0	0	1	0	0	0	0	0	0	0	1	0	0	0	0	0	0	0	0	0	0	0	0	0	1	0	0	0	0	0	1	0	0	0	0	0	0	0	0	0	0
0	0	0	0	0	0	0	0	0	0	0	0	0	0	0	0	0	0	0	0	0	0	1	0	0	0	0	0	0	0	0	0	0	0	0	0	0	0	0	0	0	0	0	0	0	0	0	0	0	0
0	0	1	0	0	0	0	0	0	0	0	0	0	0	0	0	0	0	0	0	0	0	0	0	0	0	0	0	0	0	0	0	0	0	1	0	0	0	0	0	0	0	0	0	0	1	0	0	0	0
0	0	0	0	0	1	0	0	0	0	0	0	0	0	0	0	0	0	0	0	0	0	0	0	0	0	0	0	0	0	0	0	0	0	0	0	0	0	0	0	0	0	0	0	0	0	0	0	0	1
0	0	0	0	0	1	0	0	0	0	0	0	0	0	0	0	0	0	0	0	0	0	0	0	0	0	0	0	0	0	1	0	0	0	0	1	0	0	0	0	0	0	0	0	0	0	0	0	0	0
0	1	0	0	0	0	0	0	0	0	0	0	0	0	0	0	0	0	0	0	0	0	0	0	0	0	0	0	0	0	0	0	0	0	0	0	0	0	0	0	0	0	0	0	0	1	0	0	0	0
0	0	0	0	0	0	0	0	0	0	0	0	0	0	0	0	0	0	0	0	0	1	0	0	0	0	0	0	0	0	0	0	0	0	0	0	0	0	0	0	0	0	0	0	0	0	0	1	1	0
0	0	0	0	0	0	0	0	0	1	0	0	0	0	0	0	0	0	0	0	0	0	0	0	1	0	0	0	0	0	0	0	0	0	0	0	1	0	0	0	0	1	1	0	0	0	0	0	0	0
0	0	0	0	1	0	0	0	0	0	0	0	0	0	0	0	0	0	0	0	0	0	0	0	0	0	0	0	0	1	0	0	0	0	0	0	0	0	0	0	0	0	0	0	0	0	0	0	0	0
0	0	0	0	0	0	0	0	1	0	1	1	0	0	0	0	0	0	0	0	0	0	0	1	0	0	0	0	0	0	0	0	1	0	0	0	0	0	0	0	0	0	0	1	0	0	0	0	0	0
0	0	0	1	0	1	0	0	0	0	0	0	1	0	0	0	0	0	0	0	0	0	0	0	0	0	1	0	1	0	0	0	0	0	0	0	0	0	0	0	0	0	0	1	0	0	0	0	0	0
0	0	0	0	0	0	0	0	0	0	0	0	0	0	1	0	0	0	0	0	0	0	0	0	0	1	0	0	0	0	0	0	0	0	0	0	1	0	0	0	0	0	0	0	0	0	0	0	0	0
0	0	0	0	0	0	0	0	0	0	0	1	0	0	0	0	0	0	0	1	0	0	1	0	0	0	0	0	0	1	0	0	0	0	0	1	0	0	0	1	0	0	0	0	0	0	0	0	0	0
0	1	0	0	0	0	0	0	0	0	0	0	0	0	0	0	0	0	0	0	0	0	0	1	0	0	0	0	0	0	0	0	0	0	0	0	0	0	0	0	0	0	0	0	0	0	0	0	0	0
0	0	0	0	0	0	0	0	0	0	0	0	0	0	0	0	0	0	0	0	0	0	0	0	0	0	0	0	0	0	0	0	0	0	0	0	1	1	0	0	0	0	0	0	0	0	0	0	0	1
1	0	0	0	0	0	0	0	0	0	0	0	0	0	0	0	0	1	0	0	0	0	0	0	0	0	0	0	0	1	0	0	0	0	0	0	0	0	0	0	0	1	0	0	0	0	0	0	0	0
0	0	0	0	0	0	0	0	0	0	0	0	0	0	0	1	0	0	0	0	0	0	0	1	0	0	0	0	0	0	0	0	0	0	1	0	0	0	0	0	0	0	0	0	0	0	0	0	0	0
0	0	0	1	0	0	0	1	0	0	0	0	0	0	0	0	0	0	1	0	0	0	0	0	0	0	1	0	0	0	1	0	0	0	0	0	0	0	0	0	0	0	0	0	0	0	0	1	0	0
0	1	0	0	0	0	0	0	0	0	0	0	0	0	0	0	0	0	0	0	0	0	0	0	0	0	0	0	0	0	0	0	0	0	0	0	0	0	0	0	0	0	0	0	0	0	1	0	0	0
0	0	0	0	0	0	0	0	0	0	0	1	0	0	0	0	0	0	0	0	0	0	1	0	0	0	0	1	0	1	0	0	0	0	0	0	0	0	0	1	0	1	0	0	0	0	0	0	0	0
0	0	0	0	0	0	0	0	0	0	1	0	0	0	0	0	0	0	0	0	0	0	0	0	0	0	0	0	0	0	0	0	0	0	0	0	1	0	0	0	0	0	0	1	0	0	0	0	0	0
0	0	1	0	0	0	0	0	0	0	0	0	0	0	0	0	0	0	0	0	0	0	1	0	0	0	0	0	0	0	0	0	0	0	1	0	1	0	0	0	0	0	0	0	0	0	0	0	0	0
0	0	0	0	0	1	0	0	0	0	0	0	0	0	0	0	0	0	0	0	0	1	0	0	0	0	1	0	0	0	0	0	0	0	0	0	0	0	0	0	0	0	0	0	0	0	0	0	0	0
0	0	0	0	0	0	0	0	0	0	0	0	0	0	0	0	0	0	0	0	0	0	0	0	0	0	0	0	0	0	0	0	0	0	0	0	0	0	0	0	0	0	0	0	0	1	0	0	0	0
0	0	0	0	0	0	0	0	0	0	0	0	0	0	0	0	0	0	0	0	0	0	0	0	0	0	1	0	0	0	0	0	0	0	0	0	0	0	0	0	0	1	0	0	0	0	0	0	0	0
0	0	1	0	1	0	0	0	0	0	0	0	0	0	0	0	0	0	0	0	0	0	0	0	0	0	0	0	0	0	0	0	0	0	0	0	0	1	0	0	0	0	0	0	1	0	0	0	0	0
0	0	0	0	0	0	0	0	0	0	0	0	0	0	0	0	0	0	0	0	0	0	1	0	1	0	0	0	0	0	0	0	0	0	0	1	0	0	0	0	0	0	1	0	0	0	0	0	0	0
0	0	0	1	0	0	0	0	0	0	0	0	0	0	0	0	0	0	0	1	0	0	0	1	0	0	0	0	0	0	1	0	0	0	0	0	0	0	0	0	0	0	0	0	0	0	0	0	0	0
0	1	0	0	0	0	0	0	0	0	0	0	0	0	0	1	0	0	1	0	0	0	0	1	1	0	0	0	1	0	0	0	0	0	1	0	0	1	0	0	0	0	0	0	0	0	0	0	0	0
1	1	1	0	1	0	0	0	0	0	0	0	0	1	0	0	0	0	0	0	0	0	0	0	0	0	0	0	0	0	0	0	0	0	1	0	0	0	0	0	0	0	0	0	0	0	0	1	0	0
1	0	0	0	0	0	0	0	0	0	0	0	0	0	0	0	0	1	0	0	0	0	0	1	0	0	0	0	0	0	0	1	0	0	0	0	0	0	0	0	0	0	0	0	0	0	0	0	0	0
0	0	0	0	0	0	0	0	0	0	0	0	0	0	0	0	0	0	0	0	0	0	0	0	1	0	0	0	1	0	0	1	0	0	0	0	0	0	0	1	0	0	0	0	0	0	0	0	0	1
0	0	0	1	0	0	0	0	0	0	0	0	0	0	0	0	1	0	0	0	0	0	0	0	0	0	0	0	0	0	0	0	0	0	0	0	0	0	0	0	0	0	0	0	0	0	0	0	0	0
0	0	0	0	0	0	0	0	0	0	0	0	0	0	0	0	0	0	0	1	0	0	0	0	0	0	0	0	0	0	0	0	0	0	0	0	0	0	0	0	0	0	0	0	0	0	0	0	0	0
0	0	0	0	0	0	0	1	0	1	0	0	0	0	0	0	0	0	0	1	0	0	0	0	0	0	0	1	0	0	0	0	0	0	0	0	0	0	0	0	0	0	0	1	0	0	0	0	0	0
0	0	0	0	0	1	0	0	0	0	0	0	0	0	0	0	0	0	0	0	0	0	0	0	0	0	1	0	0	0	0	0	0	0	0	0	0	0	0	0	0	0	0	0	0	0	0	0	0	0
0	0	0	0	0	0	1	0	0	1	0	1	0	0	0	0	0	0	0	0	1	0	0	0	1	0	0	0	0	1	0	0	0	0	0	0	1	1	0	0	0	0	0	0	1	0	0	0	0	0
0	1	0	0	0	0	0	0	0	0	0	0	0	0	0	0	0	0	0	0	0	0	0	0	0	0	0	0	0	0	0	1	0	0	0	0	0	0	0	0	0	0	0	0	0	0	0	0	0	0
0	0	0	0	0	0	0	0	1	0	0	0	0	0	1	0	0	0	0	0	0	0	0	0	0	0	0	0	0	0	0	0	0	0	0	0	0	0	1	0	0	0	0	0	0	0	0	0	0	0
0	0	0	0	0	0	0	0	0	0	1	0	0	0	0	0	0	0	0	0	0	0	0	0	1	0	0	0	0	1	0	0	0	0	0	0	0	0	0	0	0	0	0	0	0	0	0	0	0	0
0	0	0	0	0	0	1	0	0	1	0	1	0	0	0	0	0	0	0	0	0	0	1	0	0	1	0	0	0	0	0	0	0	0	0	0	0	0	0	0	0	0	0	0	0	0	0	1	0	0
0	0	0	0	0	0	0	0	0	0	0	0	0	0	0	0	0	0	0	1	0	0	0	0	0	0	0	0	0	0	0	0	0	0	0	0	0	0	0	0	0	0	0	0	0	0	0	0	0	0
0	0	0	0	0	0	0	0	0	0	0	0	0	0	0	1	0	0	0	0	0	0	0	0	0	0	0	0	0	0	0	0	0	0	0	0	0	0	0	0	0	0	0	0	0	0	0	1	0	0
0	0	0	0	0	0	0	0	0	1	0	0	0	0	0	1	0	0	0	0	0	0	0	0	0	0	0	0	0	0	0	0	0	0	0	0	0	0	0	0	0	0	1	0	0	0	0	0	0	0
0	0	0	0	0	0	0	0	0	0	0	0	0	0	0	0	0	0	0	0	0	0	0	0	0	0	0	0	0	0	0	0	0	0	1	0	0	0	0	0	0	0	0	0	0	0	0	0	0	0
0	0	1	0	0	0	0	0	0	0	0	0	1	0	0	0	0	0	0	0	0	1	0	0	0	0	0	0	0	0	0	0	0	0	0	0	0	0	0	0	0	0	0	0	0	0	0	0	0	0
0	0	0	0	0	0	0	0	1	1	0	0	0	0	0	0	0	0	0	0	0	0	0	0	1	0	1	0	0	0	0	0	0	0	0	0	0	0	0	0	0	0	0	0	0	0	1	0	0	0
0	0	0	0	0	0	0	0	0	0	0	0	0	0	0	0	1	0	1	0	0	0	0	0	0	0	0	0	0	0	0	0	0	0	0	0	0	0	0	0	0	1	0	0	0	0	0	0	0	0
0	0	0	0	0	0	0	0	0	0	0	0	0	0	0	1	0	0	0	0	0	0	0	0	0	0	0	0	0	0	0	0	0	1	0	0	0	0	1	0	0	0	0	0	0	0	0	0	0	1
0	0	1	0	0	0	0	0	0	0	0	0	0	0	0	0	0	0	0	0	0	0	0	0	0	0	0	0	0	0	0	0	0	0	0	0	0	0	0	0	1	0	0	0	0	0	0	0	0	0
0	0	0	0	0	0	1	0	0	0	0	0	0	0	0	0	0	0	0	0	0	0	0	0	0	1	0	0	0	0	0	0	0	0	0	0	0	0	0	0	1	0	0	0	0	0	0	0	0	0
0	0	0	0	0	0	0	0	0	1	0	0	0	0	0	0	0	0	1	1	0	0	0	0	0	0	0	0	0	1	0	0	0	0	0	0	0	0	0	0	0	1	0	0	0	0	0	0	1	0
0	0	0	0	0	0	0	0	1	1	0	0	0	0	0	0	0	0	0	0	0	0	0	0	0	0	0	0	0	0	0	0	0	0	0	0	0	0	0	0	0	0	0	1	0	0	0	0	1	0
0	0	0	0	1	0	0	1	0	0	0	0	0	0	0	0	1	0	0	1	0	0	0	0	0	0	0	0	0	0	0	0	0	0	0	0	0	0	0	0	0	0	0	0	0	0	0	0	0	0
0	0	0	0	0	0	0	0	1	0	0	1	0	1	0	0	0	0	0	0	0	0	0	0	0	0	0	0	0	0	1	0	0	0	0	0	0	0	0	0	0	0	0	0	0	0	0	0	1	0
0	0	0	0	0	0	0	0	0	0	0	0	0	0	0	0	0	1	0	0	0	0	0	0	0	0	0	0	0	1	0	0	1	0	0	0	0	0	0	0	0	0	0	0	0	0	0	0	0	0
0	0	0	0	0	0	0	0	0	0	0	0	0	0	0	0	0	0	0	0	0	0	0	0	0	0	0	1	0	0	0	0	0	0	0	0	0	0	0	0	0	0	1	0	0	0	0	0	0	0
1	0	0	0	0	0	0	1	0	0	0	0	0	0	0	0	0	0	0	0	0	0	0	0	0	0	0	0	0	0	0	0	0	0	0	0	0	0	0	0	0	0	0	1	0	0	0	0	1	0
0	0	0	0	0	0	0	0	0	0	0	0	0	0	0	1	0	0	0	0	1	0	0	1	0	0	0	0	0	0	0	0	0	0	0	0	0	0	0	0	0	0	0	0	0	0	0	0	0	0
0	0	0	0	0	0	0	0	0	0	0	0	0	0	0	0	1	0	0	0	0	0	0	0	1	0	0	0	0	0	0	0	0	0	0	0	0	0	0	1	0	0	0	0	0	0	0	0	0	0
0	0	0	0	0	0	0	0	0	0	0	0	0	0	0	0	0	0	0	0	0	0	0	0	0	0	0	0	0	0	0	0	0	0	0	1	0	0	0	0	0	0	0	0	0	1	0	0	0	0
0	0	0	0	0	0	0	0	0	0	0	0	0	0	0	1	0	0	0	0	0	0	0	1	0	0	0	0	0	0	0	0	0	0	0	0	0	0	0	0	0	0	0	0	0	0	0	0	0	0
0	0	0	0	0	0	0	0	1	0	0	0	0	0	0	0	1	0	0	0	0	0	0	0	0	0	0	0	0	0	0	0	0	0	1	0	0	0	0	0	0	0	1	0	0	0	0	0	0	0
0	0	0	0	0	0	0	0	0	0	0	0	0	0	0	0	0	0	0	0	1	1	0	0	0	1	0	0	0	0	0	0	0	1	0	0	0	0	0	0	0	0	0	0	0	0	0	0	0	0
0	0	0	0	0	0	1	1	0	0	0	0	0	0	0	0	0	0	0	0	0	0	0	0	0	0	0	0	0	0	0	0	0	0	0	0	0	0	0	0	1	0	0	0	0	0	0	0	1	0
0	0	0	0	0	0	0	0	0	0	0	0	0	0	0	0	0	0	0	0	0	0	0	0	0	0	0	0	0	0	0	0	0	1	0	0	0	0	1	0	0	0	0	1	0	0	0	0	0	0
0	0	0	0	0	0	0	0	0	0	1	0	0	0	0	0	1	0	0	0	0	0	0	0	0	0	0	0	0	1	0	0	0	0	0	0	0	0	0	0	0	0	0	0	0	0	0	0	0	0
0	0	0	0	0	0	0	0	1	0	0	0	0	0	0	0	1	0	0	0	0	0	0	0	0	0	0	0	0	0	0	0	0	0	0	0	0	0	0	0	0	0	0	0	0	0	0	0	0	0
0	0	0	0	0	0	0	0	0	0	0	0	0	0	0	0	0	0	0	0	0	0	0	0	0	0	0	0	0	0	1	0	0	0	0	0	0	0	0	0	0	0	0	0	0	0	0	0	0	0
0	0	0	0	0	0	0	0	0	0	0	0	0	1	0	0	0	0	0	0	0	0	0	0	0	0	0	0	0	0	0	0	0	0	0	0	0	0	0	0	0	0	0	0	0	0	0	0	0	0
0	0	1	0	0	0	0	0	0	0	0	0	0	0	0	0	0	0	0	0	0	0	0	0	0	0	0	0	0	0	0	0	0	0	0	0	0	0	0	0	0	0	0	0	0	0	0	0	0	0
0	0	1	0	0	0	0	1	0	0	0	0	0	0	0	0	0	0	0	0	1	0	0	0	0	0	0	1	0	0	0	1	0	0	0	0	0	0	0	0	1	0	0	0	0	0	0	0	0	0
0	0	1	0	0	1	0	0	0	0	0	0	0	0	0	0	0	0	0	0	0	0	0	0	0	1	0	0	0	0	0	0	0	0	0	0	0	0	0	0	0	0	0	0	0	0	0	0	0	0
0	0	0	0	0	0	0	0	0	0	0	1	0	0	0	0	0	0	0	0	0	0	0	0	0	0	0	0	0	0	0	0	0	0	0	0	0	0	0	0	0	0	0	0	0	0	0	0	0	0
0	1	0	0	0	0	0	0	0	0	0	0	0	1	0	0	0	1	0	0	0	0	0	0	0	0	0	0	0	0	0	0	0	0	0	0	0	0	0	0	0	0	0	0	1	1	0	0	0	0
0	0	0	0	1	0	0	0	0	0	1	0	0	0	0	0	0	0	0	0	0	0	0	0	0	0	1	0	0	0	0	0	0	0	0	0	0	0	0	1	0	0	0	0	0	0	0	0	0	0
0	0	0	0	0	0	0	0	0	0	0	1	0	0	0	0	0	1	0	0	1	0	0	0	1	0	0	0	0	0	0	0	0	0	0	0	0	1	0	0	0	0	0	0	0	0	0	0	0	0
0	0	0	0	0	0	0	1	0	0	0	1	0	0	0	0	0	0	0	0	0	0	0	0	0	0	0	0	0	0	1	1	0	0	0	0	0	0	0	0	0	1	0	0	0	0	0	0	0	0
0	0	1	0	0	0	0	1	0	0	0	0	0	0	0	0	0	0	0	0	0	0	0	0	0	0	0	0	0	0	0	1	0	0	0	0	0	0	0	0	0	0	0	0	0	0	1	0	0	0
0	0	0	0	0	0	0	0	0	0	0	0	0	0	0	0	0	0	1	0	0	0	0	1	0	0	0	0	0	0	0	0	0	0	1	0	0	0	0	0	0	0	0	0	0	0	0	0	0	0
0	0	0	0	0	0	0	0	0	0	0	0	0	0	0	0	1	0	0	0	1	1	0	1	0	0	0	0	0	0	0	0	0	0	0	0	0	0	0	0	0	0	0	0	0	0	0	0	0	0
0	0	1	0	1	0	0	0	0	0	0	0	0	0	0	0	0	0	0	0	0	0	0	0	0	0	0	0	0	0	0	0	0	0	0	0	0	0	0	0	0	0	0	0	0	0	0	0	0	0
0	0	0	0	0	0	0	0	0	0	1	0	0	0	0	0	0	0	0	0	0	0	0	0	0	0	0	0	0	0	0	0	0	0	0	0	0	0	0	1	0	0	0	0	0	0	0	0	1	0
0	0	0	0	0	1	0	0	0	0	0	1	0	0	0	0	0	0	0	0	0	0	0	0	0	0	0	0	0	1	0	1	0	0	0	0	0	0	0	0	0	0	0	0	0	0	0	0	0	0
0	1	0	0	0	0	0	0	1	0	0	0	0	0	0	0	0	0	0	0	0	0	0	0	0	0	0	0	0	0	0	0	0	0	0	0	0	0	0	0	0	0	0	0	0	0	0	0	0	0
0	0	1	0	0	1	1	0	0	0	0	0	0	0	0	0	0	0	0	0	0	0	0	1	0	0	0	1	0	0	0	0	0	0	0	0	0	0	0	0	0	0	0	0	0	0	0	0	0	0
0	0	0	0	0	0	0	0	0	0	0	0	0	0	0	0	0	0	0	0	0	0	0	1	0	0	0	0	0	0	0	0	0	0	0	0	0	0	0	0	0	0	0	0	0	0	0	0	0	0
0	0	1	0	0	0	0	0	0	0	0	0	0	0	0	0	0	0	0	0	0	0	0	0	0	0	0	0	0	0	0	0	0	0	0	0	0	0	0	0	0	0	0	0	0	0	0	0	1	0
1	0	0	0	0	1	0	0	0	0	0	1	0	0	0	0	0	0	0	0	0	0	0	0	0	0	0	0	0	0	1	0	0	0	0	0	0	0	0	0	1	0	0	0	0	0	0	0	0	0
0	0	0	0	0	0	0	0	0	0	0	0	0	0	0	0	0	0	0	0	0	0	0	1	0	0	0	0	1	0	1	0	0	0	0	0	0	0	0	0	0	0	0	0	0	0	0	0	0	0
0	0	0	0	0	0	0	0	1	0	0	0	0	0	0	0	0	0	0	0	0	0	0	0	0	0	0	0	0	0	1	0	0	0	0	0	0	0	0	0	0	0	0	0	0	0	0	0	0	0
0	0	0	0	0	0	0	0	0	0	0	1	0	0	0	0	1	0	0	0	0	0	0	0	0	0	0	0	0	0	0	0	0	0	1	0	0	1	0	0	0	0	0	0	0	0	0	0	0	0
0	0	0	0	0	0	0	0	0	0	0	0	0	0	0	0	0	0	0	1	0	0	0	0	0	0	0	1	0	0	0	0	0	0	0	0	0	0	0	0	1	0	0	0	0	1	0	0	0	0
0	0	0	0	0	0	0	0	0	0	0	0	0	0	0	0	0	0	0	0	0	1	0	0	0	1	0	0	0	0	0	0	0	0	0	0	0	0	0	1	1	0	0	0	0	0	1	0	0	0
0	1	0	0	0	0	0	0	0	0	0	0	0	0	0	1	0	0	0	0	0	0	0	0	0	0	1	0	0	1	0	0	0	0	0	0	0	0	0	1	0	0	0	0	0	0	0	0	0	0
0	0	0	0	0	0	0	0	1	0	0	0	0	0	0	0	0	1	0	1	0	0	0	0	0	0	0	0	0	0	0	0	0	0	0	0	0	0	0	0	0	0	0	0	0	0	0	0	0	0
0	0	0	1	0	0	0	0	0	0	0	0	0	0	1	0	0	0	0	1	0	0	0	0	1	0	0	0	0	0	0	1	0	0	0	0	0	0	0	0	0	0	0	0	0	0	0	0	0	0
0	0	0	0	0	0	0	0	0	0	0	0	1	0	0	0	0	0	0	0	0	0	0	0	0	0	0	0	0	1	0	0	1	1	0	0	1	0	0	0	0	0	0	0	0	0	0	0	0	0
0	0	0	0	0	0	0	0	0	0	0	0	0	0	0	0	0	0	0	0	0	0	1	0	0	0	0	0	0	0	0	0	0	0	0	0	0	1	0	0	0	0	0	0	0	0	0	0	0	0
0	0	0	0	0	0	0	0	0	0	0	0	0	0	1	0	0	0	0	0	0	0	0	0	0	0	0	1	0	0	0	0	0	0	0	0	0	0	0	0	0	0	0	0	0	1	0	0	1	1
0	0	0	0	1	0	0	0	0	0	0	0	0	0	0	0	0	0	0	0	0	0	0	0	0	0	0	0	0	0	0	0	0	0	0	0	0	0	0	0	0	0	0	0	1	1	0	1	0	0
0	0	0	0	0	0	0	0	0	0	0	0	0	0	0	0	0	0	0	0	0	0	0	0	1	0	0	0	0	0	0	0	0	0	0	0	0	0	0	0	0	0	0	0	0	0	0	0	0	0
0	0	0	1	0	0	0	0	1	0	0	1	0	0	0	0	0	0	0	0	0	0	0	0	0	0	0	0	0	0	0	0	0	0	0	0	0	0	0	0	0	0	0	0	0	0	0	0	0	0
0	0	0	0	0	0	0	0	0	0	0	0	0	0	0	0	0	0	0	0	0	0	0	0	0	0	0	0	1	0	0	0	0	0	0	0	0	0	1	0	0	0	0	0	0	0	0	0	0	0
0	0	0	0	0	0	0	0	0	0	0	0	0	0	0	0	0	0	0	1	1	1	0	0	0	0	0	1	0	1	0	0	0	0	0	0	0	0	0	0	0	0	0	0	0	0	0	0	0	0
0	0	0	1	0	1	0	1	0	0	0	0	0	0	0	0	0	0	0	0	1	0	0	0	0	0	0	0	0	0	0	0	0	1	0	0	0	0	0	0	0	0	0	0	0	0	0	0	0	0
0	0	0	0	0	0	0	0	0	1	0	0	0	0	0	0	0	0	0	0	0	1	0	0	0	0	0	0	0	0	0	0	0	0	0	0	0	0	0	0	0	0	0	0	0	0	0	0	0	0
0	0	0	0	0	0	0	0	0	0	0	0	0	0	0	0	0	0	0	0	0	0	0	0	0	1	0	0	0	0	0	0	0	0	1	0	0	0	0	0	0	0	0	0	0	0	0	0	0	0
0	1	0	0	0	0	0	0	1	0	0	0	0	1	0	0	0	0	0	0	0	0	0	0	0	0	0	1	0	0	0	0	0	0	0	0	0	0	0	0	0	0	0	0	0	0	0	0	0	0
1	0	0	0	0	0	0	0	0	0	0	0	0	0	0	0	0	0	0	0	0	1	0	0	0	1	0	0	0	0	0	0	0	0	0	0	0	1	0	0	0	0	0	1	0	0	0	0	0	0
0	0	0	0	0	0	0	0	0	0	0	0	0	0	0	0	0	0	0	0	0	0	0	0	0	0	1	0	0	0	0	0	0	1	0	0	0	0	1	0	0	0	0	0	0	0	0	0	0	0
0	0	0	0	0	0	0	0	1	0	0	0	0	0	0	1	0	0	1	0	0	0	0	0	0	1	1	0	0	0	0	0	0	0	0	0	0	0	0	0	0	0	0	0	0	0	0	0	0	0
0	0	1	0	0	0	0	0	0	0	0	0	0	0	0	0	0	0	0	0	1	0	0	0	0	0	0	0	0	0	0	0	0	0	0	0	0	0	0	0	0	0	1	0	0	0	0	0	0	0
0	0	0	1	0	0	0	0	0	0	0	0	0	0	0	0	0	1	0	0	0	1	0	0	0	0	0	0	0	0	0	0	0	0	1	0	0	0	0	0	0	0	0	0	0	0	0	0	0	0
0	0	0	0	0	0	0	0	1	1	0	0	0	1	0	0	0	0	0	0	0	0	0	0	0	0	0	0	0	0	0	0	0	0	0	0	0	0	0	0	0	0	0	0	0	0	0	0	0	0
0	0	0	0	0	1	0	0	1	0	0	0	1	0	0	0	0	0	0	0	0	0	0	0	0	0	0	0	0	0	0	0	0	0	0	0	0	0	0	0	0	0	0	0	1	0	0	0	0	0
0	0	0	0	1	0	0	0	0	0	0	0	0	0	0	0	0	1	0	0	0	0	0	0	0	0	0	0	0	0	0	0	0	0	0	0	0	0	0	0	0	0	0	0	0	0	0	0	0	0
0	0	0	0	0	1	0	0	0	0	0	0	0	0	0	0	0	0	0	0	0	0	0	0	0	0	0	0	0	1	0	0	0	0	0	1	0	0	0	0	0	0	0	0	0	0	0	0	0	0
0	0	0	0	0	0	1	1	1	0	0	0	0	0	0	0	0	0	0	0	0	0	0	0	0	0	0	0	0	0	0	1	0	0	0	0	0	0	1	0	1	0	0	0	0	1	1	0	0	0
0	0	0	0	0	0	0	1	0	0	1	0	0	0	0	0	1	1	0	0	0	0	0	0	1	0	0	0	1	0	0	0	0	0	0	0	0	0	0	0	0	0	0	0	0	0	0	0	0	0
0	0	0	0	1	0	0	0	0	1	0	0	0	0	1	1	0	0	0	0	0	0	0	0	0	0	0	0	0	1	1	0	0	1	0	0	0	0	0	0	0	0	0	0	0	0	0	0	0	0
0	0	0	0	0	0	0	0	1	0	0	0	0	0	0	0	0	0	1	0	0	0	0	0	0	0	0	0	0	0	0	0	0	0	0	0	0	0	0	0	1	0	0	0	1	0	0	0	0	0
0	0	0	0	0	0	0	0	0	0	0	0	0	1	0	0	0	0	0	0	0	0	0	0	0	0	0	0	0	0	0	0	1	0	1	0	0	0	0	0	1	0	0	0	0	1	0	0	0	0
0	0	0	0	0	0	0	0	0	0	0	1	0	0	0	0	0	0	0	0	1	0	0	0	0	0	0	0	0	0	0	0	0	0	0	0	0	0	0	0	0	0	0	0	0	0	0	1	0	0
1	0	0	0	0	0	0	0	0	0	0	0	1	0	0	0	0	0	0	0	0	0	0	0	1	0	1	0	0	1	0	0	0	0	0	0	1	0	0	0	0	0	0	0	0	0	0	0	0	0
0	0	0	0	0	0	0	0	0	0	0	0	0	0	0	0	0	0	0	0	1	0	0	0	0	1	0	0	0	0	0	0	0	0	0	0	0	0	0	0	0	1	0	1	0	0	0	0	0	0
0	0	0	0	0	0	0	0	0	0	1	1	0	0	0	0	0	1	0	0	0	0	0	0	0	1	0	0	0	0	0	0	0	0	0	0	0	0	0	0	0	0	0	0	0	0	0	0	0	0
0	0	0	0	0	0	0	0	0	0	0	0	0	0	0	0	0	0	0	0	0	0	0	0	0	0	1	0	1	0	0	0	0	1	0	0	0	0	0	0	0	0	0	0	0	0	0	0	0	0
0	0	1	0	0	0	1	0	0	1	0	0	0	0	0	1	0	1	0	0	0	0	1	0	0	0	0	0	0	0	0	0	1	0	0	0	0	0	0	0	1	0	0	0	0	0	0	0	0	0
0	0	0	0	0	0	0	0	0	0	0	0	0	0	0	0	1	0	0	0	0	0	0	0	0	0	0	0	0	0	0	0	0	0	0	0	0	0	0	0	0	0	0	1	0	0	0	0	0	0
0	0	0	0	0	0	0	0	0	0	0	1	0	0	0	0	0	0	0	0	0	1	0	0	0	0	0	0	0	0	0	0	1	0	0	0	0	0	0	0	0	0	0	0	0	0	0	0	0	0
0	0	0	0	0	0	0	0	0	0	0	0	0	0	0	0	1	0	0	0	0	0	0	0	0	0	0	0	0	0	0	0	0	0	0	0	0	0	0	1	0	0	0	0	0	0	0	0	0	0
0	0	0	0	0	0	1	0	0	0	0	0	0	0	0	0	0	0	0	0	0	0	0	0	0	0	0	0	1	0	0	0	0	0	0	0	0	0	0	0	0	0	0	0	0	0	0	0	0	0
0	0	0	0	0	0	0	0	0	0	0	0	1	0	0	1	0	1	1	0	0	0	0	1	0	0	0	0	0	0	0	0	0	0	0	0	0	0	1	1	0	0	0	0	0	0	0	0	0	0
0	0	0	0	0	0	0	0	0	0	0	0	0	0	0	0	0	0	0	0	0	0	0	0	0	0	0	0	1	0	0	0	0	0	0	0	0	0	0	0	0	0	0	0	0	0	0	0	0	0
0	0	0	0	1	0	0	1	0	0	0	0	0	1	0	0	0	0	0	0	0	1	1	0	0	0	1	0	0	0	0	0	0	0	0	0	0	0	0	0	0	0	0	0	0	0	0	0	0	0
1	0	0	1	0	0	0	1	0	0	1	0	0	0	0	0	0	0	0	0	0	0	0	1	0	0	0	0	0	0	0	1	0	0	0	0	0	0	0	0	0	0	0	0	0	0	0	1	1	0
0	0	0	0	0	0	1	0	1	0	0	0	0	0	0	0	0	0	0	0	0	0	1	0	0	0	0	0	0	0	0	0	0	0	0	0	0	0	0	0	0	0	0	0	0	0	1	0	0	0
1	0	0	0	0	0	0	0	0	0	1	0	0	1	0	0	0	0	0	1	0	0	0	0	0	0	0	0	0	0	0	0	0	0	0	0	0	0	0	0	0	0	1	0	0	0	0	0	0	0
0	1	0	0	0	0	0	0	0	0	0	0	0	0	0	0	0	0	0	0	0	0	0	0	0	0	0	0	0	0	0	0	1	0	0	0	0	0	0	0	0	0	0	0	0	0	0	0	0	0
0	0	0	0	0	1	0	0	0	0	0	0	0	0	0	0	0	0	0	0	0	0	0	0	0	0	0	1	1	0	0	0	0	1	0	0	0	0	0	0	0	1	0	0	0	0	0	0	0	0
0	0	0	0	0	0	0	0	0	0	0	0	0	0	0	0	0	0	0	0	0	0	0	0	0	0	0	0	0	0	0	0	0	0	1	0	0	0	0	0	0	0	0	0	0	0	0	0	0	0
0	0	0	0	0	0	0	0	0	0	0	0	0	1	0	0	0	0	0	0	0	0	0	0	0	0	0	1	0	0	0	0	0	0	0	0	0	0	0	0	1	0	0	0	0	0	0	0	0	0
0	0	0	0	0	0	0	0	0	0	0	0	0	0	0	0	0	0	0	0	0	0	0	0	0	0	0	0	0	0	0	0	0	0	0	0	0	0	1	0	0	0	0	0	1	0	0	0	0	0
1	0	0	0	0	0	0	0	0	0	0	0	0	0	0	0	0	0	0	0	0	1	0	0	0	0	0	0	0	0	1	0	0	0	0	0	0	0	1	0	0	0	0	0	0	0	0	0	0	0
0	0	0	0	0	0	0	0	0	0	0	0	0	0	0	0	0	0	0	0	1	0	0	1	0	0	0	0	0	0	0	0	0	0	0	0	0	0	0	0	0	0	0	0	0	0	0	0	0	0
0	0	0	0	0	0	0	0	0	0	0	0	0	1	1	1	0	0	0	0	0	0	0	1	0	0	0	0	0	0	0	0	0	0	0	0	0	0	0	0	0	1	0	0	0	0	0	0	0	1
0	0	0	0	0	0	0	1	0	0	0	0	0	0	0	0	0	0	0	0	0	0	0	0	0	0	0	0	0	0	0	0	0	0	0	0	0	0	0	0	0	0	1	0	0	0	0	0	0	0
0	0	0	0	0	0	0	0	0	0	0	0	0	0	0	0	0	0	0	0	0	0	0	0	0	0	0	0	0	0	0	0	1	0	0	0	0	0	0	0	0	0	0	0	0	0	1	0	0	0
0	0	0	0	0	0	0	0	0	0	0	0	0	0	0	0	0	0	0	0	0	0	0	0	0	1	0	0	0	0	0	0	0	0	1	0	1	0	1	0	0	1	0	1	0	0	0	0	0	0
0	0	0	0	0	0	1	0	0	0	0	0	0	0	0	0	0	0	0	0	0	0	0	0	0	0	0	0	0	0	0	0	0	0	0	0	0	0	0	0	0	0	0	1	0	0	0	0	0	0
1	0	0	0	0	1	0	0	0	0	1	0	0	0	0	0	0	0	0	0	0	0	0	0	0	0	0	0	0	0	0	0	0	0	0	0	0	0	0	0	0	0	0	0	0	1	0	0	0	0
0	0	0	0	0	0	0	0	0	0	0	0	0	1	0	0	0	0	0	0	0	0	0	0	0	0	1	0	0	0	0	0	0	0	0	0	0	0	0	0	0	0	0	0	1	0	0	0	0	0
0	0	0	0	0	1	0	0	0	0	0	0	1	0	0	0	0	0	0	1	0	0	0	0	0	0	0	0	0	0	0	0	0	0	0	0	0	0	0	0	0	0	0	0	0	0	0	0	0	0
0	0	0	0	0	0	0	0	0	0	0	0	0	0	1	0	0	0	0	0	0	0	0	0	0	0	0	0	0	0	0	0	0	0	0	0	0	0	0	1	0	0	0	0	0	0	0	0	0	0
0	0	0	0	0	1	0	0	0	0	0	0	0	0	0	0	0	0	0	0	0	0	0	0	0	0	0	0	0	0	0	0	0	1	0	0	0	0	0	0	0	0	0	0	0	0	0	0	0	0
0	0	0	0	0	0	0	0	0	0	0	0	0	0	0	0	0	1	0	0	0	0	0	0	0	0	0	0	0	0	0	0	0	0	0	0	0	0	0	0	0	0	0	0	0	0	0	0	0	0
0	0	0	0	0	0	1	1	0	0	0	0	0	0	0	0	0	0	0	0	0	0	0	1	0	0	0	0	0	0	0	0	0	0	0	0	1	0	0	0	1	0	0	0	0	0	0	0	1	0
0	0	0	0	0	0	0	0	0	0	0	0	0	0	0	0	0	1	0	0	0	0	0	0	0	0	0	0	0	0	0	0	0	0	0	0	0	0	0	1	0	0	1	0	0	0	0	0	0	0
0	1	0	0	0	0	0	0	0	0	1	0	0	0	1	0	0	0	0	0	0	0	0	1	0	0	0	0	0	0	0	0	0	0	0	0	0	0	0	1	0	0	0	0	0	0	0	1	0	0
0	0	0	0	0	0	1	0	0	0	0	1	0	0	0	0	0	0	0	0	0	0	0	0	0	0	0	0	0	0	0	0	0	0	0	0	0	0	0	0	1	0	0	0	1	0	0	0	0	0
0	0	0	0	0	0	0	0	0	0	0	0	0	0	0	0	0	0	0	0	0	0	0	0	0	0	0	0	0	0	0	0	0	0	0	1	0	0	1	0	0	0	1	0	1	0	0	0	0	0
0	0	0	0	0	0	0	1	0	0	0	0	0	0	0	0	0	0	0	0	0	0	0	1	0	0	0	0	0	0	0	0	0	0	0	0	0	0	0	0	0	0	0	0	0	0	0	0	0	0
0	0	0	0	0	0	0	0	0	0	0	0	0	0	0	0	0	0	0	0	0	0	0	1	0	0	1	0	0	0	0	1	0	0	0	0	0	0	0	0	0	0	0	0	0	0	0	0	0	0
0	0	0	0	0	0	0	0	0	0	0	0	0	1	0	0	0	0	0	1	0	0	0	1	1	0	0	0	0	0	0	0	0	0	0	0	0	0	0	0	0	0	0	0	0	0	0	0	0	0
0	0	1	0	0	0	0	0	0	0	1	0	0	0	0	0	1	0	0	0	0	0	0	0	0	1	0	0	1	0	0	0	0	0	0	0	0	0	0	0	0	0	0	0	0	0	0	0	0	0
0	0	0	0	0	1	0	1	0	0	0	0	0	1	0	0	0	0	0	0	0	0	0	0	0	0	0	0	0	0	0	1	0	1	0	0	0	0	0	0	0	1	0	0	0	0	0	0	1	0
0	0	0	0	1	0	0	0	0	0	0	0	0	0	0	0	0	0	0	0	0	1	0	0	0	0	1	0	0	0	0	0	0	0	0	0	0	0	0	0	0	0	0	0	0	0	0	0	0	0
0	0	1	0	0	0	0	0	0	0	0	0	0	0	0	0	0	0	0	0	0	0	0	0	0	0	0	0	0	0	0	0	0	1	0	0	0	0	0	0	0	0	0	0	0	0	0	1	0	0
0	0	0	0	0	0	0	0	0	0	0	0	0	0	0	0	0	0	0	0	0	0	0	1	0	0	0	0	0	0	0	0	0	0	0	0	0	0	0	0	0	0	1	0	0	0	0	0	0	0
0	0	0	0	0	0	0	0	0	0	1	0	0	0	0	0	1	0	0	0	0	0	0	0	0	0	0	0	0	0	0	0	0	0	0	1	0	0	0	0	0	0	0	0	0	0	0	0	0	0
0	0	0	0	0	0	0	0	0	0	0	0	0	1	0	1	0	0	0	0	0	0	0	0	0	0	0	0	0	0	0	0	0	0	0	0	0	0	0	0	0	0	0	0	0	0	0	0	0	0
0	0	0	0	0	0	0	0	0	0	0	0	1	0	0	0	0	0	0	0	0	0	0	0	1	0	0	0	0	0	0	1	0	0	0	0	0	0	0	1	1	0	0	0	0	1	0	0	0	0
0	0	0	0	0	0	0	0	1	0	1	0	0	0	0	0	0	0	1	0	0	0	0	0	0	0	0	0	0	0	0	0	0	0	0	0	0	0	1	0	0	0	0	0	0	0	0	0	0	0
0	0	0	0	0	0	0	0	0	0	0	0	0	1	0	0	0	0	0	1	0	0	0	0	0	0	0	0	0	0	0	0	0	0	0	0	0	0	0	0	0	0	0	0	0	0	0	0	1	0
0	0	0	0	0	0	0	0	0	0	0	0	0	1	0	0	0	0	0	0	0	0	1	0	0	0	0	0	0	0	0	0	0	0	0	0	0	0	0	0	0	0	0	0	0	0	0	0	0	0
0	0	1	0	0	0	0	0	1	0	0	1	0	0	0	0	0	0	0	0	0	0	0	0	0	0	0	0	0	0	0	0	0	0	0	0	0	0	0	0	0	0	0	0	0	0	0	0	0	0
0	0	0	0	0	0	0	0	0	0	0	0	0	0	0	0	0	0	0	0	0	0	0	0	0	1	0	0	0	0	0	0	0	0	0	0	0	0	0	0	0	0	0	0	0	0	0	0	0	0
0	0	0	0	0	0	0	0	0	0	0	0	0	0	0	0	0	0	1	1	0	0	1	0	0	0	0	0	0	0	0	1	0	0	0	0	0	0	0	0	0	0	0	0	0	0	0	0	0	0
0	0	0	0	0	0	0	0	0	0	0	0	0	0	0	0	0	0	0	0	0	0	0	0	0	0	0	0	0	0	0	0	1	0	0	0	0	0	0	0	0	0	0	0	0	0	0	0	0	0
1	0	0	0	0	1	0	0	0	1	0	1	0	0	0	0	0	0	0	0	0	0	0	0	0	0	0	0	0	0	0	0	0	0	0	0	0	0	0	0	0	0	0	0	0	0	0	0	0	0
0	0	0	0	0	0	0	1	0	0	0	1	0	0	0	0	0	0	0	0	0	0	0	0	0	0	0	0	0	0	0	0	0	0	0	0	0	0	0	0	0	0	0	0	0	0	0	0	1	0
0	1	0	1	0	0	0	0	0	0	0	0	0	0	0	1	0	0	0	0	0	0	0	0	0	0	0	0	0	0	0	0	0	0	0	0	0	0	0	0	0	0	0	0	0	0	0	0	0	0
0	0	1	0	0	0	0	0	0	0	0	0	0	0	0	0	0	0	0	0	0	0	0	0	0	0	0	0	0	0	0	0	0	0	0	0	0	0	0	0	0	0	0	0	0	0	0	0	0	0
0	0	0	0	0	0	0	1	0	0	0	0	0	0	0	0	0	0	0	0	0	0	0	0	0	0	0	0	0	0	0	0	0	0	1	0	0	0	0	0	1	0	0	0	0	0	1	0	0	0
0	0	0	0	0	0	0	0	0	0	0	0	0	0	0	0	0	0	0	0	0	0	0	0	0	0	0	0	1	1	1	0	0	0	0	0	0	0	0	0	0	1	0	0	0	0	0	0	0	0
[truncated: 192 more columns]

[truncated: 39 more sheets: Fig 5A bottom, Fig 5B top, Fig 5B bottom, Fig 5C left, Fig 5C right, Fig 5D left, Fig 5D right, Fig 5E top, Fig 5E bottom, Fig 5F top, Fig 5F bottom, Fig 6A top, Fig 6A bottom, Fig 6B, Fig 6C left, Fig 6C right, Fig 6D left, Fig 6D right, Fig S1A, Fig S1B …]
