# Supplementary material for: Effects of packetization on communication dynamics in brain networks
Source: Netw Neurosci. 2024 Jul 1;8(2):418–36. doi: 10.1162/netn_a_00360 (PMC11142457; doi:10.1162/netn_a_00360)
Supplement: Supplementary file 4 [file netn-8-2-418-s004.zip]

Archive with 7 entries (6 files):
- simulate-propagation-main
- simulate-propagation-main/LICENSE
- simulate-propagation-main/README.md
- simulate-propagation-main/networks.mat
- simulate-propagation-main/simulation.py
- simulate-propagation-main/simulation_nolimit.py
- simulate-propagation-main/simulation_noovertaking.py
