# Supplementary material for: Effects of packetization on communication dynamics in brain networks
Source: Netw Neurosci. 2024 Jul 1;8(2):418–36. doi: 10.1162/netn_a_00360 (PMC11142457; doi:10.1162/netn_a_00360)
Supplement: Supplementary file 4 [file netn-8-2-418-s004.zip › simulate-propagation-main/README.md]

# simulate-propagation
This repository contains the data and code for generating all simulation results in

Makoto Fukushima and Kenji Leibnitz (2023), Effects of packetization on communication dynamics in brain networks.

The data file `networks.mat` contains the macaque brain network in Dataset S1 of Mišić et al. (2014) (https://doi.org/10.1371/journal.pcbi.1003982), its surrogate networks constructed by rewiring edges (degree-preserved and fully randomized surrogates), the mouse brain network derived from W_ipsi in Supplementary Table 3 of Oh et al. (2014) (https://doi.org/10.1038/nature13186), and its binalized network.

The code `simulation.py` simulates the propagation of messages or packets in one of the above networks and calculates the completion time in, e.g., Figure 2. For reproducing the results in Figures S1 and S7, use `simulation_nolimit.py` and `simulation_noovertaking.py`, respectively. All of the code has been tested with Python 3.9.18.

## Examples of use
- Displaying a list of options
```
python simulation.py -h
```
- Simulation with RW, message switching, and the macaque brain network in Figures 2 and 4
```
python simulation.py -s 100 -ar 0.01 -sr 0.1 -q 100 -isp 0 -npmin 5 -npmax 5 -pt 1 -nt 1
```
- Simulation with RW, packet switching, and the macaque brain network in Figures 2 and 4
```
python simulation.py -s 100 -ar 0.01 -sr 0.1 -q 100 -isp 1 -npmin 5 -npmax 5 -pt 1 -nt 1
```
- Simulation with iRW<sub>a</sub>, packet switching, and the macaque brain network in Figures 2 and 4
```
python simulation.py -s 100 -ar 0.01 -sr 0.1 -q 100 -isp 1 -npmin 5 -npmax 5 -pt 2 -nt 1
```
- Simulation with iRW<sub>d</sub>, packet switching, and the macaque brain network in Figures 2 and 4
```
python simulation.py -s 100 -ar 0.01 -sr 0.1 -q 100 -isp 1 -npmin 5 -npmax 5 -pt 3 -nt 1
```
- Simulation with iRW<sub>a+d</sub>, packet switching, and the macaque brain network in Figures 2 and 4
```
python simulation.py -s 100 -ar 0.01 -sr 0.1 -q 100 -isp 1 -npmin 5 -npmax 5 -pt 4 -nt 1
```
- Simulation with SP, packet switching, and the macaque brain network in Figures 2 and 4
```
python simulation.py -s 100 -ar 0.01 -sr 0.1 -q 100 -isp 1 -npmin 5 -npmax 5 -pt 5 -nt 1
```
- Simulation with bRW (control parameter = 0.7), packet switching, and the macaque brain network in Figures 3 and 4
```
python simulation.py -s 100 -ar 0.01 -sr 0.1 -q 100 -isp 1 -npmin 5 -npmax 5 -pt 6 -c 0.7 -nt 1
```
- Simulation with RW, packet switching, and a fully randomized surrogate network in Figure 5
```
python simulation.py -s 100 -ar 0.01 -sr 0.1 -q 100 -isp 1 -npmin 5 -npmax 5 -pt 1 -nt 3
```
- Simulation with RW, packet switching, and a degree-preserved surrogate network in Figure 5
```
python simulation.py -s 100 -ar 0.01 -sr 0.1 -q 100 -isp 1 -npmin 5 -npmax 5 -pt 1 -nt 2
```
- Simulation with RW, packet switching, and the binarized mouse brain network in Figure 6
```
python simulation.py -s 100 -ar 0.01 -sr 0.1 -q 100 -isp 1 -npmin 5 -npmax 5 -pt 1 -nt 5
```
- Simulation with RW, packet switching, and the weighted mouse brain network in Figure 6
```
python simulation.py -s 100 -ar 0.01 -sr 0.1 -q 100 -isp 1 -npmin 5 -npmax 5 -pt 1 -nt 4
```
- Simulation with RW, packet switching, the macaque brain network, and no buffer size limit in Figure S1
```
python simulation_nolimit.py -s 100 -ar 0.01 -sr 0.1 -isp 1 -npmin 5 -npmax 5 -pt 1 -nt 1
```
- Simulation with RW, packet switching, the macaque brain network, and the number of packets in a message = 3 in Figure S2
```
python simulation.py -s 100 -ar 0.01 -sr 0.06 -q 60 -isp 1 -npmin 3 -npmax 3 -pt 1 -nt 1
```
- Simulation with RW, packet switching, the macaque brain network, and the number of packets in a message = 10 in Figure S3
```
python simulation.py -s 100 -ar 0.01 -sr 0.2 -q 200 -isp 1 -npmin 10 -npmax 10 -pt 1 -nt 1
```
- Simulation with RW, packet switching, the macaque brain network, and messages of random lengths (2–8 packets) in Figure S4
```
python simulation.py -s 100 -ar 0.01 -sr 0.1 -q 100 -isp 1 -npmin 2 -npmax 8 -pt 1 -nt 1
```
- Simulation with RW, packet switching, the macaque brain network, and the arrival rate = 0.005 in Figure S5
```
python simulation.py -s 100 -ar 0.005 -sr 0.1 -q 100 -isp 1 -npmin 5 -npmax 5 -pt 1 -nt 1
```
- Simulation with RW, packet switching, the macaque brain network, and the arrival rate = 0.02 in Figure S6
```
python simulation.py -s 100 -ar 0.2 -sr 0.1 -q 100 -isp 1 -npmin 5 -npmax 5 -pt 1 -nt 1
```
- Simulation with RW, packet switching, the macaque brain network, and no packet overtaking in Figure S7
```
python simulation_noovertaking.py -s 100 -ar 0.01 -sr 0.1 -q 100 -isp 1 -npmin 5 -npmax 5 -pt 1 -nt 1
```
