# Supplementary material for: Effects of packetization on communication dynamics in brain networks
Source: Netw Neurosci. 2024 Jul 1;8(2):418–36. doi: 10.1162/netn_a_00360 (PMC11142457; doi:10.1162/netn_a_00360)
Supplement: Supplementary file 4 [file netn-8-2-418-s004.zip › simulate-propagation-main/simulation_noovertaking.py]

from __future__ import print_function
import argparse
import numpy as np
import scipy.io as sio
import sys
import csv


def indices(a, func):
    '''Function corresponding to Matlab's find'''
    return [i for (i, val) in enumerate(a) if func(val)]


def print_progress(iteration, total, prefix='progress', suffix='completed', 
    decimals = 1, length = 40, fill = '#'):
    '''Draw a bar on the console indicating the progress of an operation'''
    percent = ("{0:." + str(decimals) + "f}").format(100*(iteration/float(total)))
    filledLength = int(length * iteration // total)
    bar = fill * filledLength + '-' * (length - filledLength)
    print('\r{:s} |{:s}| {:s}% {:s}'.format(prefix, bar, percent, suffix), end = '\r', file=sys.stderr)
    if iteration == total:
        print()


class SimPacket(object): 
    '''Packet data structure'''
 
    def __init__(self, packet_id, signal_id, time, src_node_id, dest_node_id, num_packets, width_packets):
        '''Constructor for SimPacket class'''
        self.src_node_id = src_node_id
        self.dest_node_id = dest_node_id
        self.creation_time = time
        self.arrival_time = np.inf
        self.waiting_duration = 0.0
        self.start_waiting_time = 0.0
        self.start_service_time = 0.0
        self.id = packet_id
        self.route = [src_node_id]
        self.signal_id = signal_id
        self.num_packets = num_packets
        self.width_packets = width_packets
        self.hopcount = 0

    def __repr__(self):
        '''Display SimPacket information'''
        return ('{} id: {:4d}, signal id: {:d}, src: {:d}, dest: {:d}, creat_time: {:.3f}, arriv_time: {:.3f}'.format(
                self.__class__.__name__, self.id, self.signal_id, self.src_node_id, self.dest_node_id, self.creation_time, self.arrival_time))


class myEvent(object):
    '''Base class for a generic event, should not be instantiated'''
    def __init__(self, time):
        '''Constructor for myEvent class'''
        self.time = time # time at which event takes place

    def __repr__(self):
        '''Display myEvent information'''
        return ('{:s}. time: {:.3f}'.format(self.__class__.__name__, self.time))


class evSignalStart(myEvent):
    '''Signal Start Event'''
    def __init__(self, time):
        '''Constructor for evSignalStart class'''
        myEvent.__init__(self, time) 
        idx = np.random.permutation(SimNetwork.n_nodes)
        self.src_id, self.dest_id = idx[0], idx[1]

    def run(self):
        '''Process evSignalStart, returns next event'''        
        return_events = []
        next_ev_time = self.time + SimNetwork.time_eps
        SimNetwork.signals_completed[SimNetwork.signal_id] = []
        SimNetwork.waiting_duration_all[SimNetwork.signal_id] = []
        selected_num = np.random.permutation(
            range(SimNetwork.num_packets_min, SimNetwork.num_packets_max + 1))[0]
        if SimNetwork.is_packet_switching:
            num_packets = selected_num; width_packets = 1
        else: # message switching
            width_packets = selected_num; num_packets = 1
        for i in range(num_packets):
            new_packet = SimPacket(SimNetwork.packet_id, SimNetwork.signal_id, next_ev_time, self.src_id, self.dest_id, num_packets, width_packets) 
            if i == 0: # store the source
                SimNetwork.routes[SimNetwork.signal_id] = [self.src_id]
            SimNetwork.packet_id += 1
            new_event = evPacketGeneration(next_ev_time, SimNetwork.nodes[self.src_id], new_packet)
            return_events.append(new_event)
            next_ev_time += SimNetwork.packet_interval 
        
        if SimNetwork.nodes[self.src_id].request_server_id() == -1:
            SimNetwork.num_generated_at_busy += 1
        SimNetwork.signal_id += 1
        next_signal_time = self.time + np.random.exponential(scale=1.0/SimNetwork.arrival_rate) 
        next_signal_ev = evSignalStart(next_signal_time)
        return_events.append(next_signal_ev)
        return return_events


class myPacketEvent(myEvent):
    '''Base class for packet events, should not be instantiated'''
    def __init__(self, time, node, packet):
        '''Constructor for myPacketEvent class'''
        myEvent.__init__(self, time) 
        self.node = node # node at which event takes place
        self.packet = packet

    def __repr__(self):
        '''Display myPacketEvent information'''
        return ('{:s}. time: {:.3f}, node_id: {:d}, packet_id: {:d}'.format(
            self.__class__.__name__, self.time, self.node.id, self.packet.id))


class evPacketGeneration(myPacketEvent):
    '''Packet Generation Event'''
    def __init__(self, time, node, packet):
        '''Constructor for evPacketGeneration class'''
        myPacketEvent.__init__(self, time, node, packet)

    def run(self):
        '''Process evPacketGeneration, returns next event'''
        # check if this packet is foremost of all packets in the same session
        route = SimNetwork.routes[self.packet.signal_id]
        self.packet.hopcount = 1
        if self.packet.hopcount == len(route):
            # this packet must find a new hop
            if SimNetwork.propagation_type == 1:   # RW
                next_hop = self.node.get_next_hop_randomwalk()
            elif SimNetwork.propagation_type == 2: # iRW_a
                next_hop = self.node.get_next_hop_informedRW_avoid()
            elif SimNetwork.propagation_type == 3: # iRW_d
                next_hop = self.node.get_next_hop_informedRW_direct(self.packet.dest_node_id)
            elif SimNetwork.propagation_type == 4: # iRW_a+d
                next_hop = self.node.get_next_hop_informedRW_avoidplusdirect(self.packet.dest_node_id)
            elif SimNetwork.propagation_type == 5: # SP
                next_hop = self.node.get_next_hop_shortestpath(self.packet.dest_node_id)
            elif SimNetwork.propagation_type == 6: # bRW
                next_hop = self.node.get_next_hop_biasedRW(self.packet.dest_node_id)
            else:
                print('Unsupported propagation_type')
                sys.exit()
            # store the next hop
            SimNetwork.routes[self.packet.signal_id].append(next_hop.id) 
        else:
            # lookup the next hop
            next_hop_id = route[self.packet.hopcount]
            next_hop = SimNetwork.nodes[next_hop_id]
        return [evPacketArrival(self.time + SimNetwork.hop_time, next_hop, self.packet)]


class evPacketArrival(myPacketEvent):
    '''Packet Arrival Event'''
    
    def __init__(self, time, node, packet):
        '''Constructor for evPacketArrival class'''
        myPacketEvent.__init__(self, time, node, packet)

    def run(self):
        '''Process evPacketArrival, returns next event'''
        return_events = []
        self.node.packet_log1.append([self.time, SimNetwork.PACKET_ARRIVAL])
        # append each intermediate node id to packet's route information
        self.packet.route.append(self.node.id)
        self.packet.hopcount += 1
        # did packet reach the destination node?
        if self.node.id == self.packet.dest_node_id:
            # compute statistics
            self.packet.arrival_time = self.time
            self.node.received_packets.append(self.packet)
            sid = self.packet.signal_id
            pid = self.packet.id
            SimNetwork.signals_completed[sid].append(pid)
            SimNetwork.waiting_duration_all[sid].append(self.packet.waiting_duration)
            if len(SimNetwork.signals_completed[sid]) == self.packet.num_packets:
                SimNetwork.waiting_duration[SimNetwork.n_signals_completed] = SimNetwork.waiting_duration_all[sid]
                SimNetwork.n_signals_completed += 1
                SimNetwork.src_node_ids.append(self.packet.src_node_id)
                SimNetwork.dest_node_ids.append(self.packet.dest_node_id)
                SimNetwork.num_packets.append(self.packet.num_packets)
                SimNetwork.width_packets.append(self.packet.width_packets)
                # compute the total duration
                # compute the fraction of nodes visited
                # compute the probability of taking different paths for packets in the same signal
                if self.packet.num_packets == 1:
                    SimNetwork.total_duration.append(self.time - self.packet.creation_time)
                    SimNetwork.coverage.append(len(np.unique(self.packet.route))/SimNetwork.n_nodes)
                    SimNetwork.prob_different_path.append(np.nan)
                else:
                    temp0 = np.zeros(self.packet.num_packets,int)
                    kk = 0
                    for ll in range(len(self.node.received_packets)):
                        if self.node.received_packets[ll].signal_id == self.packet.signal_id:
                            temp0[kk] = ll
                            kk += 1
                    temp1 = []; temp2 = []
                    temp3 = np.zeros([self.packet.num_packets,self.packet.num_packets],int)
                    for jj in range(self.packet.num_packets):
                        temp1.append(self.node.received_packets[temp0[jj]].creation_time)
                        route_jj = self.node.received_packets[temp0[jj]].route
                        temp2 = np.unique(np.concatenate((temp2,np.unique(route_jj))))
                        for ii in range(jj):
                            route_ii = self.node.received_packets[temp0[ii]].route
                            temp3[ii,jj] = int(route_ii != route_jj)
                    SimNetwork.total_duration.append(self.time - np.min(temp1))
                    SimNetwork.coverage.append(len(temp2)/SimNetwork.n_nodes)
                    SimNetwork.prob_different_path.append(
                        float(2*np.sum(temp3))/float(self.packet.num_packets*(self.packet.num_packets-1)))
        else:
            # otherwise this is an intermediate node
            length_increased = self.packet.width_packets
            self.node.packet_log2.append([self.time, length_increased])
            s_id = self.node.request_server_id()
            # if this node is free, perform service on this packet 
            if s_id != -1 and len(self.node.waiting_packets) == 0: 
                return_events = [evPacketServiceStart(self.time + SimNetwork.time_eps, self.node, self.packet, s_id)]
            else:
                SimNetwork.curr_queue_length[self.node.id] += length_increased
                # if the buffer has no space, block the arriving packet
                if SimNetwork.curr_queue_length[self.node.id] > SimNetwork.max_queue_length:
                    SimNetwork.curr_queue_length[self.node.id] -= length_increased
                    self.node.packet_log2.append([self.time, -length_increased])
                    self.node.dropped_packets.append(self.packet)
                    self.node.packet_log1.append([self.time, SimNetwork.PACKET_BLOCKED])
                else:
                    # append the arriving packet to the queue
                    self.node.waiting_packets.append(self.packet)
                    self.packet.start_waiting_time = self.time
        return return_events


class evPacketServiceStart(myPacketEvent):
    '''Service Start Event'''
    def __init__(self, time, node, packet, server_id):
        '''Constructor for evPacketServiceStart class'''
        myPacketEvent.__init__(self, time, node, packet)
        self.server_id = server_id

    def run(self):
        '''Process evPacketServiceStart, returns next event'''
        SimNetwork.curr_isbusy[self.node.id] = 1
        self.node.service_time_start[self.server_id] = self.time
        self.packet.start_service_time = self.time
        inv_service_rate = self.packet.width_packets/SimNetwork.service_rate
        service_time = np.random.exponential(scale=inv_service_rate)
        return [evPacketServiceEnd(self.time + service_time, self.node, self.packet, self.server_id)]


class evPacketServiceEnd(myPacketEvent):
    '''Service End Event'''
    def __init__(self, time, node, packet, server_id):
        '''Constructor for evPacketServiceEndclass'''
        myPacketEvent.__init__(self, time, node, packet)
        self.server_id = server_id

    def run(self):
        '''Process evPacketServiceEnd, returns next events'''
        self.node.total_service_time += self.time - self.node.service_time_start[self.server_id]
        self.node.service_time_start[self.server_id] = 0.0 # reset to 0
        
        route = SimNetwork.routes[self.packet.signal_id]
        if self.packet.hopcount == len(route):
            if SimNetwork.propagation_type == 1:   # RW
                next_hop = self.node.get_next_hop_randomwalk()
            elif SimNetwork.propagation_type == 2: # iRW_a
                next_hop = self.node.get_next_hop_informedRW_avoid()
            elif SimNetwork.propagation_type == 3: # iRW_d
                next_hop = self.node.get_next_hop_informedRW_direct(self.packet.dest_node_id)
            elif SimNetwork.propagation_type == 4: # iRW_a+d
                next_hop = self.node.get_next_hop_informedRW_avoidplusdirect(self.packet.dest_node_id)
            elif SimNetwork.propagation_type == 5: # SP
                next_hop = self.node.get_next_hop_shortestpath(self.packet.dest_node_id)
            elif SimNetwork.propagation_type == 6: # bRW
                next_hop = self.node.get_next_hop_biasedRW(self.packet.dest_node_id)
            else:
                print('Unsupported propagation_type')
                sys.exit()
            SimNetwork.routes[self.packet.signal_id].append(next_hop.id) 
        else:
            next_hop_id = route[self.packet.hopcount]
            next_hop = SimNetwork.nodes[next_hop_id]
        self.node.packet_log2.append([self.time, -self.packet.width_packets])
        return_events = [evPacketArrival(self.time + SimNetwork.hop_time, next_hop, self.packet)]

        # check if there are any further waiting packets in the queue
        if len(self.node.waiting_packets) > 0:
            # if there are waiting packets, start service on the oldest waiting packet (FIFO)
            next_packet = self.node.waiting_packets.pop(0)
            next_packet.waiting_duration += self.time - next_packet.start_waiting_time
            SimNetwork.curr_queue_length[self.node.id] -= next_packet.width_packets
            new_ev = evPacketServiceStart(self.time + SimNetwork.time_eps, self.node, next_packet, self.server_id)
            return_events.append(new_ev)
        else:
            # no further waiting packets
            SimNetwork.curr_isbusy[self.node.id] = 0
        return return_events


class SimNode(object):
    '''Class representing a node'''

    def __init__(self, id, neighbors):
        '''Constructor for SimNode class'''
        self.id = id
        self.neighbors = neighbors       # list of neighboring nodes
        self.received_packets = []       # list of packets received by this node
        self.waiting_packets = []        # list of packets waiting in the queue
        self.dropped_packets = []        # list of packets lost at this node
        self.total_service_time = 0.0    # cumulative service time of this node
        self.service_time_start = np.zeros((1,)) # timer
        self.packet_log1 = []            # log of packet arrivals/blockings
        self.packet_log2 = []            # log of packet adding and deleting

    def request_server_id(self):
        retval = -1 # return -1 if occupied
        for i in range(len(self.service_time_start)):
            if self.service_time_start[i] == 0.0:
                retval = i
                break
        return retval 

    def utilization(self):
        '''Compute node's total service time divided by the maximum simulation time'''
        return self.total_service_time / SimNetwork.max_time

    def node_contents(self):
        '''Calculate node contents [packet] as integral'''
        pl = np.asarray(self.packet_log2)
        if len(pl) == 0:
            return 0
        ti, ev = pl[:,0], pl[:,1]
        ti = np.append(ti, SimNetwork.max_time) # add end of time as ti
        cum_ev = np.insert(np.cumsum(ev), 0, 0, axis=0) # cumsum, prepend 0
        dif_ti = np.insert(np.diff(ti), 0, ti[0], axis=0) # diff, prepend ti[0]
        return np.sum(cum_ev * dif_ti) / SimNetwork.max_time

    def n_arrivals(self):
        '''Count total number of arrivals at this node'''
        count_arrivals = 0
        for pl in self.packet_log1:
            if pl[1] == SimNetwork.PACKET_ARRIVAL:
                count_arrivals += 1
        return count_arrivals

    def p_blocking(self):
        '''Calculate the blocking probability at a node'''
        n_arr = self.n_arrivals()
        if n_arr == 0: # if there are no arrivals, there can be no blockings
            return 0
        count_blocked = 0
        for pl in self.packet_log1:
            if pl[1] == SimNetwork.PACKET_BLOCKED:
                count_blocked += 1
        return float(count_blocked)/float(n_arr)

    def get_next_hop_randomwalk(self): # RW
        nbrs = list(self.neighbors)
        if len(nbrs) == 1:
            next_hop = SimNetwork.nodes[nbrs[0]]
        else:
            d = np.double(SimNetwork.edistance[self.id, nbrs])
            choice_prob = np.exp(-d) / np.sum(np.exp(-d))
            next_hop = SimNetwork.nodes[np.random.choice(nbrs, p = choice_prob)]
        return next_hop

    def get_next_hop_informedRW_avoid(self): # iRW_a
        nbrs = list(self.neighbors)
        if len(nbrs) == 1:
            next_hop = SimNetwork.nodes[nbrs[0]]
        else:
            # if non-busy nodes are in the list of neighboring nodes
            if len(np.where(SimNetwork.curr_isbusy[nbrs] == 0)[0]) > 0:
                # extract non-busy neighboring nodes
                nbrs2 = np.array(nbrs)[SimNetwork.curr_isbusy[nbrs] == 0]
            else: # if neighboring nodes are all busy
                # extract neighboring nodes with the minimum queue length
                nbrs2 = np.array(nbrs)[SimNetwork.curr_queue_length[nbrs] == SimNetwork.curr_queue_length[nbrs].min()]
            if len(nbrs2) == 1:
                next_hop = SimNetwork.nodes[nbrs2[0]]
            else:
                d2 = np.double(SimNetwork.edistance[self.id, nbrs2])
                choice_prob2 = np.exp(-d2) / np.sum(np.exp(-d2))
                next_hop = SimNetwork.nodes[np.random.choice(nbrs2, p = choice_prob2)]
        return next_hop

    def get_next_hop_informedRW_direct(self, dest_node_id): # iRW_d
        nbrs = list(self.neighbors)
        if len(nbrs) == 1:
            next_hop = SimNetwork.nodes[nbrs[0]]
        else:
            d = np.double(SimNetwork.edistance[self.id, nbrs])
            choice_prob = np.exp(-d) / np.sum(np.exp(-d))
            where_dest = np.where(np.array(nbrs) == dest_node_id)[0]
            if len(where_dest) > 0: # if the destination node is a neighboring node
                # if p to the destination is large enough
                if np.round(choice_prob[where_dest],10) >= np.round(SimNetwork.threshold,10):
                    next_hop = SimNetwork.nodes[dest_node_id] # hop to the destination node
                else: # RW otherwise
                    next_hop = SimNetwork.nodes[np.random.choice(nbrs, p = choice_prob)]
            else: # RW otherwise
                next_hop = SimNetwork.nodes[np.random.choice(nbrs, p = choice_prob)]
        return next_hop

    def get_next_hop_informedRW_avoidplusdirect(self, dest_node_id): # iRW_a+d
        nbrs = list(self.neighbors)
        if len(nbrs) == 1:
            next_hop = SimNetwork.nodes[nbrs[0]]
        else:
            d = np.double(SimNetwork.edistance[self.id, nbrs])
            choice_prob = np.exp(-d) / np.sum(np.exp(-d))
            where_dest = np.where(np.array(nbrs) == dest_node_id)[0]
            if len(where_dest) > 0: # if the destination node is a neighboring node
                # if p to the destination is large enough
                if np.round(choice_prob[where_dest],10) >= np.round(SimNetwork.threshold,10):
                    next_hop = SimNetwork.nodes[dest_node_id] # hop to the destination node
                else: # iRW_a otherwise
                    next_hop = self.get_next_hop_informedRW_avoid()
            else: # iRW_a otherwise
                next_hop = self.get_next_hop_informedRW_avoid()
        return next_hop

    def get_next_hop_shortestpath(self, dest_node_id): # SP
        nbrs = list(self.neighbors)
        if len(nbrs) == 1:
            next_hop = SimNetwork.nodes[nbrs[0]]
        else:
            d = np.double(SimNetwork.edistance[self.id, nbrs])
            g = np.double(SimNetwork.splength[nbrs, dest_node_id])
            dplusg = d + g
            nbrs3 = np.array(nbrs)[dplusg == np.min(dplusg)]
            choice_prob3 = np.ones(len(nbrs3)) / len(nbrs3)
            next_hop = SimNetwork.nodes[np.random.choice(nbrs3, p = choice_prob3)]
        return next_hop

    def get_next_hop_biasedRW(self, dest_node_id): # bRW
        nbrs = list(self.neighbors)
        if len(nbrs) == 1:
            next_hop = SimNetwork.nodes[nbrs[0]]
        else:
            d = np.double(SimNetwork.edistance[self.id, nbrs])
            g = np.double(SimNetwork.splength[nbrs, dest_node_id])
            dplusg = d + g
            choice_prob = np.exp(-(SimNetwork.control_parameter * dplusg + d))
            choice_prob = choice_prob / np.sum(choice_prob)
            if np.isnan(choice_prob[0]):
                # SP if the control parameter is too large
                nbrs3 = np.array(nbrs)[dplusg == np.min(dplusg)]
                choice_prob3 = np.ones(len(nbrs3)) / len(nbrs3)
                next_hop = SimNetwork.nodes[np.random.choice(nbrs3, p = choice_prob3)]
            else:
                next_hop = SimNetwork.nodes[np.random.choice(nbrs, p = choice_prob)]
        return next_hop

    def __repr__(self):
        '''Display SimNode information'''
        return('{:d}, {:.3f}, {:.3f}, {:.3f}'.format(self.id, self.utilization(), self.node_contents(), self.p_blocking()))
        

class SimNetwork(object):
    '''Class for running a simulation on a network'''
    
    def __init__(self, adjacency, edistance, splength, max_signals, arrival_rate, service_rate, max_queue_length, 
        is_packet_switching, num_packets_min, num_packets_max, packet_interval, hop_time, propagation_type, 
        control_parameter, network_type, sample_id):
        '''Constructor for SimNetwork class'''
        SimNetwork.adjacency = adjacency.astype(np.ndarray)
        SimNetwork.edistance = edistance.astype(np.ndarray)
        SimNetwork.splength = splength.astype(np.ndarray)
        SimNetwork.n_nodes = len(SimNetwork.adjacency) # number of nodes
        SimNetwork.hop_time = hop_time                 # time required for a single hop 
        SimNetwork.arrival_rate = arrival_rate         # arrival rate of a signal
        SimNetwork.service_rate = service_rate         # service rate of a packet
        SimNetwork.time_eps = 1e-15                    # some very small time
        SimNetwork.packet_id = 0                       # packet counter
        SimNetwork.signal_id = 0                       # signal counter
        SimNetwork.num_generated_at_busy = 0           # how often signals are generated at busy nodes
        SimNetwork.max_time = 0.0                      # maximum simulation time
        SimNetwork.max_signals = max_signals           # number of signals to complete
        SimNetwork.n_signals_completed = 0             # number of completed signals
        SimNetwork.num_packets = []                    # number of packets in a signal
        SimNetwork.num_packets_min = num_packets_min   # minimum number of packets in a signal
        SimNetwork.num_packets_max = num_packets_max   # maximum number of packets in a signal
        SimNetwork.packet_interval = packet_interval   # duration between packets at each source
        SimNetwork.max_queue_length = max_queue_length # maximum queue length [packet]
        SimNetwork.width_packets = []                  # width of packets in a signal
        SimNetwork.is_packet_switching = is_packet_switching # 1 (or 0) if packet (or message) switching
        SimNetwork.signals_completed = {}              # completed signals
        SimNetwork.coverage = []                       # fraction of nodes visited
        SimNetwork.total_duration = []                 # duration between creation and arrival
        SimNetwork.waiting_duration_all = {}           # duration in buffers
        SimNetwork.waiting_duration = {}               # duration in buffers
        SimNetwork.prob_different_path = []            # probability of taking different paths
        SimNetwork.propagation_type = propagation_type # type of propagation strategies
        SimNetwork.control_parameter = control_parameter # control parameter in bRW
        SimNetwork.network_type = network_type         # type of network data
        SimNetwork.sample_id = sample_id               # ID of simulation samples
        SimNetwork.src_node_ids = []                   # ID of source nodes
        SimNetwork.dest_node_ids = []                  # ID of destination nodes

        # List of current node status (0: not busy, 1: busy)
        SimNetwork.curr_isbusy = np.zeros(SimNetwork.n_nodes,int)
        # List of current node queue length
        SimNetwork.curr_queue_length = np.zeros(SimNetwork.n_nodes,int)

        # Definition of event types
        SimNetwork.PACKET_ARRIVAL = 0 # packet arrives at node
        SimNetwork.PACKET_BLOCKED = 1 # packet is dropped

        SimNetwork.routes = dict() # store all taken routes

        # Set a threshold for iRW_d and iRW_a+d
        adjacency_bin = SimNetwork.adjacency > 0
        adjacency_bin = adjacency_bin.astype(np.int64)
        SimNetwork.threshold = 1.0/float(np.max(np.sum(adjacency_bin, axis=1))) # 1/max(out degrees)

        # initialization of nodes in the network
        SimNetwork.nodes = [] # list of all SimNode objects in the network
        for i in range(SimNetwork.n_nodes):
            nbrs = indices(SimNetwork.adjacency[i, :], lambda x: x > 0) 
            SimNetwork.nodes.append(SimNode(i, nbrs)) # initialize node i

    def run(self):
        '''Run simulation'''
        self.evQ = [] # initialize empty event queue
        self.sim_time = 0.0
        new_sess = evSignalStart(self.sim_time)
        self.evQ.append(new_sess)

        while (SimNetwork.n_signals_completed < SimNetwork.max_signals and len(self.evQ) > 0):
            print_progress(SimNetwork.n_signals_completed, SimNetwork.max_signals)

            # sort event queue based on each event's timestamp
            self.evQ = sorted(self.evQ, key=lambda k: k.time)
            # pop next event with the smallest timestamp
            curr_event = self.evQ.pop(0)    # current event object
            self.sim_time = curr_event.time # update simulation time
 
            # process the event
            new_events = curr_event.run()
            if (len(new_events) > 0):
                self.evQ.extend(new_events) # add new events
        SimNetwork.max_time = self.sim_time
        print_progress(SimNetwork.n_signals_completed, SimNetwork.max_signals)

    def save_metrics(self):
        '''Save metrics to file'''
        param_str = \
            's={:d}_ar={:.5g}_sr={:.5g}_q={:d}_isp={:d}_npmin={:d}_npmax={:d}_pt={:d}_c={:.5g}_nt={:d}_id={:d}'.format(
                SimNetwork.max_signals, SimNetwork.arrival_rate, SimNetwork.service_rate, 
                SimNetwork.max_queue_length, SimNetwork.is_packet_switching, 
                SimNetwork.num_packets_min, SimNetwork.num_packets_max, SimNetwork.propagation_type, 
                SimNetwork.control_parameter, SimNetwork.network_type, SimNetwork.sample_id)

        with open('nodewise_metrics_'+param_str+'.csv', 'w') as f:
            print('node index, utilization, node contents [packet], blocking probability', file=f)
            for n in SimNetwork.nodes:
                print(n, file=f)

        with open('signal_info_'+param_str+'.csv', 'w') as f:
            w = csv.writer(f)
            w.writerow(["source node index","destination node index","number of packets","width of packets","total duration","coverage","probability of taking different paths"])
            w.writerows(zip(SimNetwork.src_node_ids,SimNetwork.dest_node_ids,SimNetwork.num_packets,SimNetwork.width_packets,SimNetwork.total_duration,SimNetwork.coverage,SimNetwork.prob_different_path))

        with open('waiting_duration_'+param_str+'.csv', 'w') as f:
            w = csv.writer(f)
            w.writerow(["waiting duration"])
            for i in SimNetwork.waiting_duration.keys():
                w.writerow(SimNetwork.waiting_duration[i])

        with open('elapsed_time_'+param_str+'.csv', 'w') as f:
            w = csv.writer(f)
            w.writerow(["elapsed time","probability of signal generation at busy nodes"])
            w.writerow([SimNetwork.max_time,SimNetwork.num_generated_at_busy/SimNetwork.signal_id])
        
        print('elapsed time: {:.3f}'.format(SimNetwork.max_time))

        
if __name__ == '__main__':
    # parse input arguments
    parser = argparse.ArgumentParser()
    parser.add_argument('-s', '--max_signals', type=int, default=100, 
        help='number of signals to complete (float, default: 100)')
    parser.add_argument('-ar', '--arrival_rate', type=float, default=0.01, 
        help='arrival rate of a signal (float, default: 0.01)')
    parser.add_argument('-sr', '--service_rate', type=float, default=0.1, 
        help='service rate of a packet (float, default: 0.1)')
    parser.add_argument('-q', '--max_queue_length', type=int, default=100, 
        help='maximum queue length [packet] (int, default: 100)')
    parser.add_argument('-isp', '--is_packet_switching', type=int, default=1, 
        help='1 (or 0) if packet (or message) switching (int, default: 1)')
    parser.add_argument('-npmin', '--num_packets_min', type=int, default=5, 
        help='minimum number of packets in a signal (int, default: 5)')
    parser.add_argument('-npmax', '--num_packets_max', type=int, default=5, 
        help='maximum number of packets in a signal (int, default: 5)')
    parser.add_argument('-pi', '--packet_interval', type=float, default=1e-10, 
        help='duration between packets at each source (float, default: 1e-10)')
    parser.add_argument('-hop', '--hop_time', type=float, default=1e-10, 
        help='time required for a single hop (float, default: 1e-10)')
    parser.add_argument('-pt', '--propagation_type', type=int, default=1, 
        help='1: RW, 2: iRW_a, 3: iRW_d, 4: iRW_a+d, 5: SP, 6: bRW (int, default: 1)')
    parser.add_argument('-c', '--control_parameter', type=float, default=1, 
        help='control parameter in bRW (float, default: 1)')
    parser.add_argument('-nt', '--network_type', type=int, default=1, 
        help='1-3: macaque [Harriger et al., 2012] (1: actual, 2: degree-preserved surrogates, 3: fully randomized surrogates), 4-5: mouse [Oh et al., 2014] (4: actual weighted, 5: actual binarized) (int, default: 1)')
    parser.add_argument('-id', '--sample_id', type=int, default=0, 
        help='ID of simulation samples (int, default: 0)')

    args = parser.parse_args()

    # load network data
    datafile = sio.loadmat(file_name="networks.mat",squeeze_me=True)
    adjacency = datafile.get('adjacency'); adjacency = adjacency[args.network_type-1]
    edistance = datafile.get('edistance'); edistance = edistance[args.network_type-1]
    splength = datafile.get('splength'); splength = splength[args.network_type-1]
    if len(np.shape(adjacency)) == 3:
        adjacency = adjacency[:,:,args.sample_id]
        edistance = edistance[:,:,args.sample_id]
        splength = splength[:,:,args.sample_id]
    
    mysim = SimNetwork(
        adjacency,              # adjacency matrix
        edistance,              # matrix of the edge distances
        splength,               # matrix of the shortest (weighted) path lengths
        args.max_signals,       # number of signals to complete (float, default: 100)
        args.arrival_rate,      # arrival rate of a signal (float, default: 0.01) 
        args.service_rate,      # service rate of a packet (float, default: 0.1)
        args.max_queue_length,  # maximum queue length [packet] (int, default: 100)
        args.is_packet_switching, # 1 (or 0) if packet (or message) switching (int, default: 1)
        args.num_packets_min,   # minimum number of packets in a signal (int, default: 5)
        args.num_packets_max,   # maximum number of packets in a signal (int, default: 5)
        args.packet_interval,   # duration between packets at each source (float, default: 1e-10)
        args.hop_time,          # time required for a single hop (float, default: 1e-10)
        args.propagation_type,  # type of propagation strategies (int, default: 1 (RW))
        args.control_parameter, # control paramter in bRW (float, default: 1.0)
        args.network_type,      # type of network data (int, default: 1 (macaque actual))
        args.sample_id)         # ID of simulation samples (int, default: 0)

    mysim.run()
    mysim.save_metrics()
